# Supplementary material for: Knockdown of long noncoding RNA SAN rejuvenates aged adipose-derived stem cells via miR-143-3p/ADD3 axis
Source: Stem Cell Res Ther. 2023 Aug 21;14:213. doi: 10.1186/s13287-023-03441-1 (PMC10441736; doi:10.1186/s13287-023-03441-1)
Supplement: Supplementary file 2 — Additional file 2. Differentially expressed lncRNAs. [file 13287_2023_3441_MOESM2_ESM.xlsx]

## Sheet: Sheet1
GeneID	length	oldadsc Readnum	youngadsc Readnum	log2Ratio(youngadsc/oldadsc)	log2Ratio(youngadsc/oldadsc)	Up-Down-Regulation(youngadsc/oldadsc)	p-value	q-value(Storey et al. 2003)	Symbol	oldasc2-FPKM	oldasc3-FPKM	oldasc1-FPKM	youngasc2-FPKM	youngasc3-FPKM	youngasc1-FPKM	SUM
NONHSAT041931.2	8656	0	738.14	10.5278	10.5278	Up	2.9864e-113	1.0172e-111	NA	0	0	0	0.33	1.22	0.23	1.78
NONHSAT258758.1	2660	3.12	3311.01	10.0515	10.0515	Up	0	0	NA	0.01	0.02	0	0	26.4	0	26.43
NONHSAT251673.1	8808	477.02	0	9.89788	-9.89788	Down	4.9633e-81	1.23113e-79	NA	0.22	1.1	0.06	0	0	0	1.38
NONHSAT114689.2	474	2.43	2163.41	9.79816	9.79816	Up	0	0	NA	0	0	0.11	66.26	0	55.53	121.9
NONHSAT035482.2	2239	228.98	0	8.83906	-8.83906	Down	1.38019e-45	1.9378e-44	NA	0.67	1.86	0.07	0	0	0	2.6
NONHSAT208827.1	521	228.15	0	8.83382	-8.83382	Down	1.86756e-45	2.61459e-44	NA	4.4	0.43	5.06	0	0	0	9.89
NONHSAT136141.2	2194	1	270.78	8.081	8.081	Up	4.35928e-58	7.77533e-57	NA	0.01	0	0	2.23	0.62	0	2.86
NONHSAT182433.1	1231	0	121.75	7.9278	7.9278	Up	1.91768e-27	1.68205e-26	NA	0	0	0	1.32	0.48	0.5	2.3
NONHSAT150949.1	1020	0	87.41	7.44975	7.44975	Up	6.10022e-21	4.18177e-20	NA	0	0	0	1.85	0.2	0.06	2.11
NONHSAT078957.2	306	87.08	0	7.44425	-7.44425	Down	7.0865e-21	4.84298e-20	NA	3.17	2.61	2.58	0	0	0	8.36
NONHSAT113289.2	1417	0	78.27	7.29041	7.29041	Up	3.98985e-19	2.5162e-18	NA	0	0	0	0.84	0.01	0.42	1.27
NONHSAT180324.1	1421	0	69.4	7.11689	7.11689	Up	2.53768e-17	1.46006e-16	NA	0	0	0	0.08	0	0.94	1.02
NONHSAT175404.1	1060	0	66.5	7.05531	7.05531	Up	1.00877e-16	5.62438e-16	NA	0	0	0	0.53	0.3	0.6	1.43
NONHSAT039855.2	737	0	63.95	6.9989	6.9989	Up	3.42801e-16	1.86131e-15	NA	0	0	0	0.11	0	1.85	1.96
NR_027162.1	1391	0	62.91	6.97524	6.97524	Up	5.66086e-16	3.04101e-15	LRRC75A-AS1	0	0	0	0.78	0	0.27	1.05
NONHSAT254905.1	1098	0	70.33	6.94706	6.94706	Up	1.05555e-17	6.19751e-17	NA	0.01	0	0	1.36	0.18	0.02	1.57
NONHSAT156250.1	1075	0	52.82	6.72304	6.72304	Up	8.02226e-14	3.81381e-13	NA	0	0	0	0.14	0.16	0.78	1.08
NONHSAT243910.1	1008	1	99	6.62938	6.62938	Up	1.19264e-24	9.43751e-24	NA	0.02	0	0	2.36	0.04	0.04	2.46
NONHSAT147390.2	256	1	93.51	6.54707	6.54707	Up	1.89009e-23	1.42722e-22	NA	0.11	0	0	2.44	9.85	0	12.4
NONHSAT240951.1	2320	235.1	2.72	6.4335	-6.4335	Down	1.26327e-56	2.19334e-55	NA	1.05	0.53	0.55	0	0	0.02	2.15
NR_108040.1	565	0	42.57	6.41179	6.41179	Up	1.47778e-11	6.05415e-11	LINC00702	0	0	0	0.51	1.26	0.15	1.92
NONHSAT221016.1	784	0	42.02	6.39303	6.39303	Up	1.96675e-11	7.98793e-11	NA	0	0	0	1.04	0.13	0.18	1.35
NONHSAT237724.1	959	9.54	787.1	6.36644	6.36644	Up	1.67811e-185	9.62002e-184	NA	0.21	0	0	8.87	10.38	0.3	19.76
NONHSAT017458.2	444	0	49.43	6.34046	6.34046	Up	3.2848e-13	1.50553e-12	NA	0	0	0.03	3.14	0	0.12	3.29
NONHSAT195213.1	751	37.72	0	6.23724	-6.23724	Down	1.88152e-10	7.09174e-10	NA	0.4	0.07	0.6	0	0	0	1.07
NONHSAT188891.1	702	36.14	0	6.1755	-6.1755	Down	4.36059e-10	1.595e-09	NA	0.31	0.2	0.63	0	0	0	1.14
NONHSAT236498.1	466	34.29	0	6.09969	-6.09969	Down	1.17594e-09	4.15017e-09	NA	0.04	1.9	0.38	0	0	0	2.32
NONHSAT029716.2	497	0	34.14	6.09341	6.09341	Up	1.27456e-09	4.48532e-09	NA	0	0	0	1.09	0	0.74	1.83
NONHSAT007699.2	1191	206.6	3.05	6.08186	-6.08186	Down	1.95119e-50	3.01976e-49	NA	3.38	0	0.18	0	0	0.05	3.61
NONHSAT136290.2	2410	2.53	163.33	6.01253	6.01253	Up	2.76807e-40	3.46817e-39	NA	0	0.03	0	0.15	0.87	0.41	1.46
NONHSAT125942.2	384	0	20.22	5.9372	5.9372	Up	2.91129e-06	7.31728e-06	NA	0.02	0	0	0.16	0.51	0.76	1.45
NONHSAT252455.1	417	0	30	5.90691	5.90691	Up	1.21488e-08	3.93277e-08	NA	0	0	0	0.65	0	1.27	1.92
NONHSAT185717.1	621	11	632	5.84437	5.84437	Up	8.36194e-151	3.81614e-149	NA	0.07	0.47	0	15.62	10.48	0.26	26.9
NONHSAT241054.1	383	39.46	0	5.71733	-5.71733	Down	6.32078e-11	2.47075e-10	NA	0.76	2.35	0.2	0.06	0	0	3.37
NONHSAT088942.2	5303	6.06	317.83	5.71282	5.71282	Up	8.2611e-77	1.94762e-75	NA	0.02	0	0	0.21	0.66	0.38	1.27
NONHSAT009710.2	577	0	25.69	5.68316	5.68316	Up	1.33981e-07	3.92503e-07	NA	0	0	0	0.54	0.54	0.07	1.15
NONHSAT239413.1	1748	92.07	2	5.52464	-5.52464	Down	1.96632e-23	1.48456e-22	NA	0.08	1.27	0.09	0.03	0	0	1.47
NONHSAT041730.2	489	23	0	5.52354	-5.52354	Down	6.18251e-07	1.68772e-06	NA	0.38	0.98	0.04	0	0	0	1.4
NONHSAT031468.2	759	38.59	0	5.52167	-5.52167	Down	1.06393e-10	4.08306e-10	NA	0.85	0	0.23	0	0.03	0	1.11
NONHSAT160461.1	482	1.4	63.78	5.50963	5.50963	Up	1.03148e-16	5.74836e-16	NA	0	0	0.06	1.68	0	1.8	3.54
NONHSAT009381.2	2117	25.8	1121.22	5.44158	5.44158	Up	4.44418e-265	3.61239e-263	NA	0.03	0.27	0.02	9.4	2.79	0.03	12.54
NONHSAT018337.2	506	0	21.5	5.42629	5.42629	Up	1.46636e-06	3.82891e-06	NA	0	0	0	1.12	0.03	0.05	1.2
NONHSAT177623.1	234	0	19.68	5.29868	5.29868	Up	4.23153e-06	1.04035e-05	NA	0	0	0	1.11	0.84	1.01	2.96
NONHSAT158907.1	506	57	1.5	5.2479	-5.2479	Down	5.22132e-15	2.66804e-14	NA	0.41	3.23	0	0	0.03	0.05	3.72
NONHSAT226340.1	563	38	1	5.2479	-5.2479	Down	1.70062e-10	6.43116e-10	NA	0.08	2.07	0.04	0.05	0	0	2.24
NONHSAT175815.1	1365	64.71	1.74	5.21681	-5.21681	Down	8.14947e-17	4.56449e-16	NA	0	1.4	0	0.01	0.02	0	1.43
NONHSAT226193.1	1117	54.72	1.53	5.16044	-5.16044	Down	1.99735e-14	9.85687e-14	NA	0	1.48	0	0.02	0.01	0	1.51
NR_002819.4	8779	1272.39	36.14	5.13778	-5.13778	Down	1.14058e-297	1.02955e-295	MALAT1	0.3	3.59	0	0.09	0	0	3.98
NONHSAT208250.1	434	32.53	0	5.12837	-5.12837	Down	3.74741e-09	1.26848e-08	NA	0.29	0.19	1.29	0	0	0.05	1.82
NONHSAT243020.1	2143	8	279.14	5.12487	5.12487	Up	8.31168e-67	1.69675e-65	NA	0.07	0	0	0.46	2.16	0.21	2.9
NR_130729.1	889	1.58	52.51	5.05462	5.05462	Up	7.60757e-14	3.6244e-13	EML2-AS1	0	0.05	0	0.46	0.48	0.44	1.43
NONHSAT148374.1	651	0	26.84	5.03264	5.03264	Up	9.16058e-08	2.72913e-07	NA	0.03	0	0	0.35	0.63	0.05	1.06
NONHSAT243922.1	305	0	26.72	5.02618	5.02618	Up	9.83227e-08	2.9209e-07	NA	0.07	0	0	2.02	0.85	0	2.94
NONHSAT119666.2	700	1.23	39.76	5.01461	5.01461	Up	8.05427e-11	3.12221e-10	NA	0	0	0.04	0	0.54	0.77	1.35
NONHSAT023112.2	481	30.51	911.32	4.90063	4.90063	Up	3.24581e-211	2.10995e-209	NA	0	1.82	0.24	48.5	3.98	1.41	55.95
NONHSAT226412.1	236	0	14	4.80738	4.80738	Up	0.000126797	0.000250575	NA	0	0	0	0.17	0.44	1.36	1.97
NONHSAT076730.2	366	15.94	0	4.80552	-4.80552	Down	4.32801e-05	9.21397e-05	NA	0.42	0.64	0.24	0	0	0.04	1.34
NONHSAT203596.1	640	560.25	20.04	4.80509	-4.80509	Down	7.88006e-130	3.08002e-128	NA	0.97	26.99	0	0.47	0	0.32	28.75
NONHSAT013405.2	615	1.58	43.56	4.78503	4.78503	Up	1.42743e-11	5.85277e-11	NA	0	0.08	0	0.28	0.44	0.98	1.78
NONHSAT254534.1	24731	2292.91	84.78	4.75729	-4.75729	Down	0	0	NA	0	2.4	0.1	0.06	0	0.01	2.57
NONHSAT245972.1	316	0	13.32	4.73554	4.73554	Up	0.000192526	0.0003689	NA	0	0	0	0.23	0	0.98	1.21
NONHSAT083144.2	1602	67.53	2.54	4.73261	-4.73261	Down	4.67992e-17	2.65396e-16	NA	0.08	1.09	0.02	0.04	0	0	1.23
NONHSAT216998.1	2725	5.8	153.01	4.72145	4.72145	Up	1.43232e-36	1.6399e-35	NA	0	0.06	0	0.94	0.34	0	1.34
NONHSAT161009.1	669	1	26	4.70046	4.70046	Up	1.9685e-07	5.66654e-07	NA	0	0	0.03	0.76	0.18	0.07	1.04
NONHSAT052847.2	665	26	1	4.70042	-4.70042	Down	1.96903e-07	5.66741e-07	NA	0.1	1.11	0	0	0.04	0	1.25
NONHSAT053566.2	519	26	1	4.70042	-4.70042	Down	1.96903e-07	5.66741e-07	NA	0	0	1.08	0	0.05	0	1.13
NONHSAT258496.1	1217	10.72	277.49	4.69408	4.69408	Up	9.55655e-65	1.89026e-63	NA	0	0.15	0.07	3.93	1.51	0	5.66
NONHSAT238929.1	1376	5.44	139.85	4.68415	4.68415	Up	1.771e-33	1.86475e-32	NA	0	0.12	0	0.86	1.27	0.18	2.43
NONHSAT151355.1	1564	8.4	206.72	4.62117	4.62117	Up	2.06285e-48	3.05649e-47	NA	0.01	0.14	0	2.48	0.47	0.16	3.26
NONHSAT128104.2	2467	12.17	287.78	4.56359	4.56359	Up	2.35372e-66	4.75733e-65	NA	0	0.14	0	2.55	0	0.16	2.85
NONHSAT061038.2	1760	157.8	6.69	4.55992	-4.55992	Down	3.568e-37	4.14217e-36	NA	0.28	2	0.13	0.09	0	0	2.5
NONHSAT155266.1	1385	8.8	204.04	4.53523	4.53523	Up	1.88331e-47	2.74076e-46	NA	0	0	0.12	2.08	0.65	0.67	3.52
NONHSAT166655.1	1272	4.75	108.55	4.51431	4.51431	Up	5.44621e-26	4.54135e-25	NA	0	0	0.07	0.23	0	1.59	1.89
NONHSAT151799.1	1067	96.25	4.25	4.50123	-4.50123	Down	3.34776e-23	2.50248e-22	NA	0	1.29	0.93	0.1	0	0	2.32
NONHSAT035501.2	649	34.53	1.54	4.48683	-4.48683	Down	2.87589e-09	9.82978e-09	NA	0.37	0	0.76	0	0	0.05	1.18
NONHSAT150472.1	381	6	132.97	4.47002	4.47002	Up	2.46678e-31	2.45049e-30	NA	0	0.39	0.12	6.04	4.13	0.15	10.83
NONHSAT062954.2	902	4.41	96.77	4.45573	4.45573	Up	3.20861e-23	2.39956e-22	NA	0	0	0.1	0.98	1.47	0.11	2.66
NONHSAT101985.2	610	76.51	3.53	4.43789	-4.43789	Down	1.1674e-18	7.19735e-18	NA	0	0	2.62	0	0.01	0.13	2.76
NONHSAT177745.1	846	43.31	2	4.43661	-4.43661	Down	3.27036e-11	1.3049e-10	NA	0.03	0	0.99	0	0.05	0	1.07
NONHSAT196741.1	1419	2.74	59.22	4.43386	4.43386	Up	8.75348e-15	4.4154e-14	NA	0.04	0	0	0.93	0	0.07	1.04
NONHSAT258781.1	10479	1482.69	69.29	4.4194	-4.4194	Down	0	0	NA	0	3.93	0	0.05	0	0.09	4.07
NONHSAT241373.1	995	2.61	55.14	4.401	4.401	Up	7.94841e-14	3.78053e-13	NA	0.04	0.02	0	0.91	0.13	0.3	1.4
NONHSAT113967.2	609	21	1	4.39229	-4.39229	Down	4.05643e-06	1.00006e-05	NA	0	1.02	0.07	0.04	0	0	1.13
NONHSAT232802.1	860	1.79	36.19	4.33758	4.33758	Up	1.62539e-09	5.6662e-09	NA	0.04	0	0	0.09	0.89	0	1.02
NONHSAT256047.1	1222	49.37	2.56	4.2694	-4.2694	Down	2.27964e-12	9.84965e-12	NA	0.23	0.63	0.15	0	0.05	0	1.06
NONHSAT168462.1	925	444.21	23.35	4.24972	-4.24972	Down	4.27153e-98	1.27274e-96	NA	1.27	8.09	3.09	0.01	0.01	0.53	13
NONHSAT100364.2	368	1	19	4.24795	4.24795	Up	1.38084e-05	3.1693e-05	NA	0	0.1	0	0.51	0.53	0.43	1.57
NONHSAT243361.1	1438	5.06	92.72	4.19569	4.19569	Up	1.06148e-21	7.51302e-21	NA	0.07	0	0	0.87	0.62	0	1.56
NONHSAT247673.1	5503	605.73	33.14	4.19201	-4.19201	Down	4.31409e-132	1.72192e-130	NA	1.21	0	0.85	0.03	0	0.09	2.18
NONHSAT131585.2	348	54.02	3.01	4.16564	-4.16564	Down	3.08241e-13	1.41479e-12	NA	3.81	0	0.19	0.13	0	0.12	4.25
NONHSAT234646.1	979	4	71	4.14977	4.14977	Up	6.85122e-17	3.85055e-16	NA	0.09	0	0	0.9	0.74	0.09	1.82
NONHSAT225934.1	646	44	767	4.12367	4.12367	Up	3.22424e-165	1.61753e-163	NA	0.1	1.25	0.51	22.63	8.01	0.32	32.82
NONHSAT083140.2	546	1.17	20.01	4.09616	4.09616	Up	1.00464e-05	2.35099e-05	NA	0.04	0	0.01	0.83	0	0.17	1.05
NONHSAT237532.1	1704	11	187	4.08749	4.08749	Up	1.7438e-41	2.25101e-40	NA	0.04	0.03	0.07	0.74	1.57	0.13	2.58
NONHSAT257495.1	9822	806.33	47.55	4.08383	-4.08383	Down	1.26998e-172	6.71486e-171	NA	0.11	1.7	0.27	0.08	0	0.03	2.19
NONHSAT032769.2	4219	15.77	265.83	4.07527	4.07527	Up	3.99465e-58	7.12756e-57	NA	0.02	0	0.05	0.05	0.93	0.32	1.37
NONHSAT175366.1	329	1.51	25.36	4.06996	4.06996	Up	6.96681e-07	1.89108e-06	NA	0	0.09	0.05	0.93	0.5	0.87	2.44
NONHSAT041740.2	910	50	3	4.05887	-4.05887	Down	3.35303e-12	1.43296e-11	NA	0.42	1.08	0	0.06	0.03	0	1.59
NONHSAT215497.1	1066	71.87	4.35	4.04628	-4.04628	Down	7.478e-17	4.198e-16	NA	1.38	0	0.02	0.1	0	0	1.5
NONHSAT133457.2	1685	92.79	5.64	4.04018	-4.04018	Down	2.76576e-21	1.92204e-20	NA	0.03	0.3	0.81	0	0	0.07	1.21
NONHSAT245993.1	727	27.26	1.67	4.02884	-4.02884	Down	2.90944e-07	8.24013e-07	NA	0.05	0.59	0.34	0.04	0.02	0	1.04
NONHSAT209473.1	965	3.73	60.39	4.01708	4.01708	Up	2.39098e-14	1.17521e-13	NA	0	0.12	0	1.49	0	0.07	1.68
NONHSAT106799.2	1989	111.39	7.05	3.98183	-3.98183	Down	5.09035e-25	4.08813e-24	NA	0.41	0.74	0.19	0.04	0	0.04	1.42
NONHSAT102829.2	1018	68.56	4.38	3.96834	-3.96834	Down	5.64898e-16	3.0353e-15	NA	0.8	0.11	0.49	0	0	0.09	1.49
NONHSAT008613.2	560	31	2	3.95417	-3.95417	Down	5.37877e-08	1.64105e-07	NA	0.2	1.37	0.11	0	0.09	0	1.77
NONHSAT087781.2	734	79.25	5.12	3.95217	-3.95217	Down	3.50264e-18	2.11115e-17	NA	0.55	1.52	0.7	0	0.16	0.01	2.94
NONHSAT257743.1	695	30.75	2	3.94249	-3.94249	Down	6.25756e-08	1.89725e-07	NA	0.03	0.33	0.66	0	0.03	0.03	1.08
NONHSAT035520.2	459	45.39	2.97	3.93382	-3.93382	Down	5.03745e-11	1.98318e-10	NA	0.38	2.09	0.51	0.19	0	0	3.17
NONHSAT123204.2	297	1	15.18	3.92412	3.92412	Up	0.000146818	0.00028687	NA	0	0	0.09	0.41	1.03	0.16	1.69
NONHSAT145704.2	2993	10.86	164.83	3.92391	3.92391	Up	6.61045e-36	7.44497e-35	NA	0	0.08	0.01	1.08	0.14	0.05	1.36
NONHSAT086655.2	324	3.63	53.82	3.89012	3.89012	Up	1.0161e-12	4.50056e-12	NA	0	0.44	0	0.95	0.83	3.02	5.24
NONHSAT007701.2	471	1.5	22.22	3.88885	3.88885	Up	4.6557e-06	1.13847e-05	NA	0.02	0	0.05	0.35	0.84	0.07	1.33
NONHSAT000173.2	894	2.86	42.06	3.87838	3.87838	Up	3.06699e-10	1.13668e-09	NA	0	0	0.06	0.23	0	0.82	1.11
NONHSAT258862.1	2239	93.05	6.37	3.86862	-3.86862	Down	8.29798e-21	5.64964e-20	NA	0	1.19	0	0.01	0.05	0.01	1.26
NONHSAT151232.1	759	242.16	16.66	3.86148	-3.86148	Down	2.07259e-51	3.27064e-50	NA	0.13	0	6.32	0	0	0.49	6.94
NONHSAT150042.1	805	42.56	2.93	3.8605	-3.8605	Down	2.5657e-10	9.57553e-10	NA	0.47	0	0.62	0	0	0.08	1.17
NONHSAT239175.1	287	2	29	3.858	3.858	Up	1.8056e-07	5.21662e-07	NA	0	0	0.18	1.34	1.95	0	3.47
NONHSAT247289.1	1332	6	86.7	3.85302	3.85302	Up	1.89958e-19	1.21835e-18	NA	0	0	0.09	1.57	0.01	0	1.67
NONHSAT155175.1	436	2.67	37.78	3.82273	3.82273	Up	2.88817e-09	9.86902e-09	NA	0.08	0	0.06	1.11	0.78	0.49	2.52
NONHSAT233817.1	5158	16.58	234.26	3.82062	3.82062	Up	1.88366e-49	2.86105e-48	NA	0.01	0.03	0.02	0.39	0.53	0.06	1.04
NONHSAT142615.2	415	1.61	22.64	3.81376	3.81376	Up	4.37065e-06	1.07262e-05	NA	0.09	0	0	1.33	0.1	0.17	1.69
NONHSAT159803.1	743	34.52	2.46	3.81068	-3.81068	Down	1.43001e-08	4.59641e-08	NA	0.61	0.59	0	0.09	0	0	1.29
NR_109804.1	880	57.22	4.11	3.79929	-3.79929	Down	3.04882e-13	1.40012e-12	RBMS3-AS3	1.06	0.22	0.16	0.12	0	0	1.56
NONHSAT206739.1	1676	97	7	3.79254	-3.79254	Down	2.33892e-21	1.63165e-20	NA	0.11	1.41	0.08	0	0	0.09	1.69
NONHSAT138977.2	1572	67.6	4.89	3.78909	-3.78909	Down	2.398e-15	1.24812e-14	NA	0.47	0.58	0	0	0	0.06	1.11
NONHSAT138091.2	322	1.36	18.75	3.78523	3.78523	Up	3.05856e-05	6.67197e-05	NA	0.08	0.04	0	1.04	0	0.74	1.9
NR_038111.1	2435	3838.75	281.64	3.76869	-3.76869	Down	0	0	SNHG16	31.1	0	0	0.01	0	2.32	33.43
NONHSAT136293.2	927	21.19	287.01	3.75967	3.75967	Up	1.53501e-59	2.80422e-58	NA	0.04	0.3	0.22	0.06	3.35	3.49	7.46
NONHSAT017982.2	811	8.31	111.71	3.74879	3.74879	Up	3.59561e-24	2.79163e-23	NA	0	0.29	0.02	3.56	0	0	3.87
NONHSAT250453.1	1588	7.91	103.65	3.71192	3.71192	Up	2.13358e-22	1.54881e-21	NA	0.08	0.02	0	1.1	0.34	0.08	1.62
NONHSAT259006.1	1045	107.42	8.22	3.70796	-3.70796	Down	3.88803e-23	2.90014e-22	NA	0	0.4	1.74	0	0	0.17	2.31
NR_110801.1	701	222.37	17.16	3.69582	-3.69582	Down	5.39701e-46	7.64315e-45	LOC100507002	0.68	0.72	5.39	0.27	0.34	0	7.4
NONHSAT174750.1	541	9.77	125.66	3.68505	3.68505	Up	1.11918e-26	9.56502e-26	NA	0.41	0	0	0	3.4	2.29	6.1
NONHSAT129056.2	624	21.67	1.72	3.6552	-3.6552	Down	9.57404e-06	2.24592e-05	NA	0.31	0.68	0	0.07	0	0	1.06
NONHSAT035481.2	1060	218.09	17.56	3.63454	-3.63454	Down	1.28718e-44	1.77517e-43	NA	0.41	5.63	0	0.41	0	0	6.45
NR_132995.1	1931	226.44	18.4	3.62133	-3.62133	Down	3.88146e-46	5.50959e-45	LINC00680	0.98	1.15	0.53	0	0.18	0.02	2.86
NONHSAT073795.2	976	51.87	4.24	3.61274	-3.61274	Down	9.17044e-12	3.81239e-11	NA	0.08	0.26	0.8	0.07	0	0.03	1.24
NONHSAT136291.2	1497	22.27	269.54	3.59735	3.59735	Up	2.55861e-54	4.27867e-53	NA	0.02	0.07	0.22	0	1.82	2.01	4.14
NONHSAT096873.2	1192	74.57	878.3	3.55807	3.55807	Up	2.80153e-171	1.46079e-169	NA	1.29	0	0	3.74	11.91	1.07	18.01
NONHSAT198085.1	1400	7.01	82.08	3.54957	3.54957	Up	1.58606e-17	9.22177e-17	NA	0.01	0.06	0.04	1.18	0.22	0	1.51
NONHSAT068729.2	423	19.67	1.68	3.54944	-3.54944	Down	3.03155e-05	6.616e-05	NA	0	0.44	0.78	0	0.11	0	1.33
NONHSAT243292.1	465	1.55	18.08	3.54408	3.54408	Up	6.4245e-05	0.000133056	NA	0.08	0	0	0.57	0.28	0.21	1.14
NONHSAT148481.1	664	154.52	13.35	3.53286	-3.53286	Down	1.82429e-31	1.81851e-30	NA	0.46	0	4.36	0.1	0.11	0.27	5.3
NONHSAT152297.1	865	63.3	5.48	3.52993	-3.52993	Down	8.22894e-14	3.91055e-13	NA	0.75	0	0.75	0	0.15	0	1.65
NONHSAT005998.2	5174	59.36	680.3	3.51863	3.51863	Up	5.36044e-132	2.13781e-130	NA	0.12	0	0.09	1.51	0.69	0.63	3.04
NONHSAT180361.1	823	7.68	87.94	3.51736	3.51736	Up	1.5157e-18	9.29449e-18	NA	0.2	0	0	0.8	0.36	1.32	2.68
NONHSAT173627.1	563	34	3	3.50248	-3.50248	Down	4.88306e-08	1.49553e-07	NA	0.4	1.42	0	0	0	0.12	1.94
NONHSAT244124.1	711	5.45	61.36	3.49299	3.49299	Up	2.45874e-13	1.13542e-12	NA	0	0.16	0.06	1.71	0	0.49	2.42
NONHSAT148314.1	445	81.25	7.27	3.48232	-3.48232	Down	3.95225e-17	2.2512e-16	NA	0	6.42	0	0.41	0.07	0	6.9
NONHSAT131584.2	487	2.61	29.15	3.4814	3.4814	Up	4.66853e-07	1.29119e-06	NA	0	0.1	0.05	0.88	0.18	0.54	1.75
NONHSAT259007.1	1008	93.94	8.5	3.46618	-3.46618	Down	1.70323e-19	1.09399e-18	NA	0.31	0.59	1.15	0	0	0.18	2.23
NONHSAT245977.1	1098	20	219.96	3.45919	3.45919	Up	2.2829e-43	3.0698e-42	NA	0.23	0.14	0.05	1.7	2.93	0.04	5.09
NONHSAT171492.1	687	278.65	26.36	3.40201	-3.40201	Down	9.30974e-54	1.54158e-52	NA	1.03	11.5	0	0.27	0.67	0	13.47
NONHSAT159236.1	22170	12992.8	1237.74	3.39191	-3.39191	Down	0	0	NA	0.3	13.67	1.34	0.14	0.26	0.72	16.43
NONHSAT248632.1	2388	680.15	65.33	3.38001	-3.38001	Down	7.87845e-128	3.02392e-126	NA	0.79	0	4.52	0	0	0.55	5.86
NONHSAT219166.1	1169	59.49	5.78	3.36348	-3.36348	Down	1.2573e-12	5.53039e-12	NA	0.99	0	0.05	0	0	0.1	1.14
NONHSAT140738.2	547	19.51	1.9	3.36012	-3.36012	Down	4.83081e-05	0.000102099	NA	0.17	0.75	0.13	0	0	0.08	1.13
NONHSAT248761.1	1189	101.2	9.91	3.35216	-3.35216	Down	2.33302e-20	1.55982e-19	NA	0.12	0.09	1.47	0.05	0.03	0.11	1.87
NONHSAT033593.2	1519	65.2	6.43	3.34196	-3.34196	Down	1.24556e-13	5.85557e-13	NA	0.2	0.39	0.37	0.01	0	0.08	1.05
NONHSAT024371.2	532	2.02	20.39	3.33546	3.33546	Up	3.45037e-05	7.47345e-05	NA	0	0	0.08	0.81	0	0.22	1.11
NONHSAT125149.2	857	43.92	4.36	3.33246	-3.33246	Down	1.23279e-09	4.34362e-09	NA	0	0.42	0.75	0.08	0.04	0	1.29
NONHSAT216520.1	607	47	4.67	3.33114	-3.33114	Down	3.29315e-10	1.21728e-09	NA	0.49	0.09	1.1	0	0.19	0	1.87
NR_135251.1	659	3.25	32.56	3.32461	3.32461	Up	1.72947e-07	5.00521e-07	LOC101928143	0	0	0.1	0.48	0.22	0.51	1.31
NONHSAT003178.2	1733	60	6	3.32191	-3.32191	Down	1.32115e-12	5.80502e-12	NA	0.05	0.81	0.09	0	0.05	0.02	1.02
NONHSAT035503.2	4651	1077.72	107.83	3.32113	-3.32113	Down	1.91235e-198	1.17165e-196	NA	1.19	4.78	0	0.53	0	0	6.5
NR_038343.2	8495	727.67	73.28	3.31177	-3.31177	Down	2.47095e-134	9.98445e-133	MAGI2-AS3	0.27	1.27	0.47	0	0	0.17	2.18
NONHSAT252881.1	2552	64	633	3.30608	3.30608	Up	6.0017e-117	2.10722e-115	NA	0.14	0.11	0.26	2.7	2.69	0.12	6.02
NONHSAT176444.1	957	44.41	4.52	3.29647	-3.29647	Down	1.19029e-09	4.1996e-09	NA	0.16	1.18	0	0.02	0.09	0	1.45
NONHSAT102391.2	1288	7.97	78.24	3.29528	3.29528	Up	6.97573e-16	3.73263e-15	NA	0.13	0	0	0.45	0.57	0.35	1.5
NONHSAT207140.1	944	4.03	38.34	3.25002	3.25002	Up	1.95299e-08	6.20416e-08	NA	0	0.13	0	0.53	0.07	0.35	1.08
NONHSAT108318.2	275	19	2	3.2479	-3.2479	Down	7.73749e-05	0.000158237	NA	0.72	0.76	0.67	0.26	0	0	2.41
NONHSAT180480.1	1024	51.29	482.86	3.23488	3.23488	Up	4.97962e-88	1.32792e-86	NA	0	1.52	0	11.55	0.23	0	13.3
NONHSAT004435.2	905	74.48	7.96	3.22599	-3.22599	Down	6.08837e-15	3.10171e-14	NA	0.09	1.02	0.88	0.03	0.13	0.05	2.2
NONHSAT152133.1	840	7.34	68.6	3.22438	3.22438	Up	7.08941e-14	3.38411e-13	NA	0.11	0.11	0	1.3	0.38	0.32	2.22
NR_120411.1	549	41.62	4.46	3.22214	-3.22214	Down	5.56714e-09	1.85764e-08	LMO7-AS1	0.78	1.4	0	0	0	0.19	2.37
NONHSAT068158.2	678	27.09	2.93	3.20877	-3.20877	Down	2.67568e-06	6.7594e-06	NA	0	0.5	0.5	0	0	0.1	1.1
NONHSAT116015.2	1219	9.77	89.68	3.19838	3.19838	Up	1.47874e-17	8.60899e-17	NA	0.16	0	0	0.18	0.62	0.8	1.76
NONHSAT252235.1	442	17.33	1.89	3.19679	-3.19679	Down	0.000178004	0.000343168	NA	0.6	0	0.32	0	0.06	0.05	1.03
NONHSAT179323.1	754	73.3	8	3.19572	-3.19572	Down	1.28057e-14	6.39686e-14	NA	0	0.27	1.79	0.28	0	0	2.34
NONHSAT035476.2	688	108.03	11.82	3.19211	-3.19211	Down	8.5587e-21	5.8223e-20	NA	1.48	2.16	0.45	0.46	0	0	4.55
NONHSAT151533.1	598	3.5	31.5	3.16995	3.16995	Up	4.79072e-07	1.32334e-06	NA	0	0.19	0	0.16	1.15	0	1.5
NONHSAT004702.2	340	2	18	3.16995	3.16995	Up	0.000141385	0.000277062	NA	0	0	0.14	0	0.85	0.64	1.63
NONHSAT025401.2	665	36	4	3.1699	-3.1699	Down	7.36461e-08	2.21671e-07	NA	0.03	1.7	0	0.16	0	0	1.89
NONHSAT223329.1	549	10.68	95.7	3.16363	3.16363	Up	1.82965e-18	1.11777e-17	NA	0.44	0	0	0.96	2.71	0.74	4.85
NONHSAT029248.2	1533	97.89	10.97	3.15758	-3.15758	Down	8.0503e-19	5.00162e-18	NA	0.47	0.41	0.5	0	0	0.15	1.53
NONHSAT138667.2	1105	75	8.43	3.15326	-3.15326	Down	9.20056e-15	4.63471e-14	NA	1.14	0.38	0	0.19	0	0	1.71
NONHSAT208980.1	1051	6	53.36	3.15275	3.15275	Up	6.29998e-11	2.46301e-10	NA	0.07	0.06	0	0.3	0.58	0.27	1.28
NONHSAT090759.2	634	65.61	7.39	3.15025	-3.15025	Down	4.3136e-13	1.96002e-12	NA	0.42	2.25	0.32	0	0	0.27	3.26
NONHSAT254688.1	1108	5.89	52.14	3.14607	3.14607	Up	1.08169e-10	4.1498e-10	NA	0	0.16	0	0.45	0.22	0.41	1.24
NONHSAT185560.1	668	3.08	27.25	3.14528	3.14528	Up	3.07057e-06	7.69748e-06	NA	0.07	0.05	0	0.69	0.36	0	1.17
NONHSAT252886.1	418	53	6	3.14294	-3.14294	Down	7.76516e-11	3.01539e-10	NA	0.23	4.03	0.11	0.22	0.06	0.12	4.77
NONHSAT073824.2	311	1.95	17.21	3.14172	3.14172	Up	0.000210367	0.000400799	NA	0.17	0	0	0.27	0.37	0.98	1.79
NONHSAT067920.2	1021	5.41	47.67	3.1394	3.1394	Up	6.99464e-10	2.51493e-09	NA	0	0.16	0	0.52	0.38	0.2	1.26
NONHSAT181516.1	994	103.1	11.71	3.13821	-3.13821	Down	1.22747e-19	7.93399e-19	NA	0.73	0.29	1.16	0	0	0.25	2.43
NONHSAT113569.2	371	17.53	2	3.13173	-3.13173	Down	0.000187668	0.000360466	NA	0.6	0	0.55	0	0	0.14	1.29
NONHSAT211927.1	2826	103.41	12	3.10725	-3.10725	Down	1.58057e-19	1.01707e-18	NA	0.08	0.92	0	0.06	0.03	0.01	1.1
NR_121187.1	585	27.46	3.2	3.10117	-3.10117	Down	3.26038e-06	8.15245e-06	PGM5P4-AS1	0.18	0.49	0.51	0	0	0.13	1.31
NONHSAT225953.1	407	17	2	3.08744	-3.08744	Down	0.0002581	0.000482845	NA	0.24	1.15	0	0.07	0	0.06	1.52
NONHSAT232325.1	395	17	2	3.08744	-3.08744	Down	0.0002581	0.000482845	NA	0.13	1.2	0.12	0	0.14	0	1.59
NONHSAT070739.2	459	42	5	3.07037	-3.07037	Down	1.01207e-08	3.29739e-08	NA	0.31	2.74	0	0.06	0.17	0.05	3.33
NONHSAT089305.2	5067	185.95	22.18	3.06756	-3.06756	Down	1.96836e-33	2.06988e-32	NA	0.01	0.99	0.01	0.05	0.04	0.01	1.11
NONHSAT006312.2	297	6	50	3.05892	3.05892	Up	4.38624e-10	1.60403e-09	NA	0	0.68	0.09	2.56	2.88	0	6.21
NONHSAT223891.1	2514	125	15	3.05887	-3.05887	Down	5.87025e-23	4.35156e-22	NA	0.02	1.33	0.04	0.12	0.02	0	1.53
NONHSAT079907.2	956	75.24	9.05	3.05549	-3.05549	Down	2.00872e-14	9.91195e-14	NA	0.3	0	1.26	0.18	0.05	0	1.79
NONHSAT256951.1	207	10	83	3.05313	3.05313	Up	9.58645e-16	5.08739e-15	NA	0.48	1.65	0	14.11	2.16	0.34	18.74
NONHSAT224362.1	505	2.56	21.14	3.04578	3.04578	Up	5.14414e-05	0.000108213	NA	0	0.17	0	0.95	0	0.21	1.33
NONHSAT252335.1	757	33	4	3.04437	-3.04437	Down	4.24381e-07	1.17964e-06	NA	0.17	0.75	0.24	0.07	0.03	0.03	1.29
NONHSAT098386.2	1668	666.81	82	3.02356	-3.02356	Down	1.08181e-113	3.69248e-112	NA	0.19	0	7.34	0.5	0.03	0.55	8.61
NONHSAT178545.1	787	15.14	122.43	3.01554	3.01554	Up	3.0765e-22	2.21785e-21	NA	0.28	0.2	0	0.89	1.67	1.1	4.14
NONHSAT172985.1	2125	121.2	15	3.01433	-3.01433	Down	5.05284e-22	3.61443e-21	NA	0.42	0.94	0.06	0	0	0.14	1.56
NONHSAT177945.1	552	3	24	3.00002	3.00002	Up	1.84226e-05	4.15191e-05	NA	0	0.12	0.04	0.91	0.09	0.17	1.33
NONHSAT053123.2	421	16	2	2.99998	-2.99998	Down	0.000470234	0.000837615	NA	0.06	1.27	0	0.07	0.06	0	1.46
NONHSAT226334.1	825	40	5	2.99998	-2.99998	Down	3.21143e-08	1.00016e-07	NA	0.05	1.44	0	0.09	0.06	0	1.64
NONHSAT154284.1	777	24	3	2.99998	-2.99998	Down	1.8428e-05	4.1524e-05	NA	0	0.85	0.08	0.03	0.06	0	1.02
NONHSAT163238.1	640	24	3	2.99998	-2.99998	Down	1.8428e-05	4.1524e-05	NA	0.1	0.81	0.16	0	0.08	0.04	1.19
NONHSAT222603.1	495	15.93	2	2.99365	-2.99365	Down	0.000490363	0.000870538	NA	0.14	0.74	0.1	0	0.1	0	1.08
NONHSAT257484.1	325	23.73	3	2.98365	-2.98365	Down	2.15882e-05	4.81426e-05	NA	0.77	0.33	0.87	0.1	0.09	0.08	2.24
NONHSAT079908.2	3094	314.3	39.81	2.98092	-2.98092	Down	7.27389e-54	1.2061e-52	NA	0.11	0.15	1.66	0.13	0.02	0.13	2.2
NONHSAT250601.1	4505	34.65	269.28	2.9582	2.9582	Up	4.48179e-46	6.3507e-45	NA	0.06	0.05	0.06	0.42	0.85	0.01	1.45
NONHSAT007678.2	810	6.42	49.88	2.95784	2.95784	Up	8.64102e-10	3.08158e-09	NA	0.17	0	0	0.45	0.74	0.27	1.63
NONHSAT248658.1	1013	72.78	9.39	2.95432	-2.95432	Down	1.32629e-13	6.22553e-13	NA	1.42	0.03	0.06	0.02	0.01	0.17	1.71
NONHSAT004440.2	299	31	4	2.95417	-2.95417	Down	1.35357e-06	3.55238e-06	NA	0	3.78	0.26	0.23	0.2	0	4.47
NONHSAT125559.2	1798	29.4	227.1	2.94946	2.94946	Up	5.0457e-39	6.14435e-38	NA	0.19	0.19	0	1.81	0.99	0.09	3.27
NONHSAT084580.2	574	2.8	21.53	2.94287	2.94287	Up	5.84126e-05	0.000121769	NA	0.11	0	0	0.83	0	0.17	1.11
NONHSAT123380.2	1998	87.95	11.44	2.94257	-2.94257	Down	4.5572e-16	2.45809e-15	NA	0.02	1.24	0	0	0.12	0	1.38
NONHSAT075556.2	1635	80.39	10.54	2.93112	-2.93112	Down	9.12127e-15	4.59666e-14	NA	0.5	0.16	0.35	0	0.05	0.08	1.14
NONHSAT000047.2	573	28.6	3.75	2.93103	-2.93103	Down	3.7811e-06	9.36441e-06	NA	0.32	1.18	0	0.18	0	0	1.68
NONHSAT238486.1	404	98.69	13	2.92437	-2.92437	Down	9.63572e-18	5.67242e-17	NA	0.66	0.09	4.94	0	0.27	0.57	6.53
NONHSAT097343.2	560	3.09	23.34	2.91715	2.91715	Up	3.0915e-05	6.73782e-05	NA	0.13	0	0	0.2	0.58	0.26	1.17
NONHSAT035498.2	3426	240.29	31.88	2.91403	-2.91403	Down	1.00956e-40	1.27895e-39	NA	0.66	0.85	0.12	0.17	0.04	0	1.84
NONHSAT241168.1	721	111.85	14.84	2.91398	-2.91398	Down	7.77948e-20	5.08067e-19	NA	0	3.37	1	0.25	0.26	0	4.88
NONHSAT061303.2	296	32.52	244.35	2.90957	2.90957	Up	2.54058e-41	3.26835e-40	NA	0.2	1.67	1.57	11.94	12.91	1.67	29.96
NONHSAT257448.1	619	38.58	5.17	2.89959	-2.89959	Down	9.25085e-08	2.75469e-07	NA	0.33	0	0.99	0	0.2	0	1.52
NONHSAT222412.1	724	296.01	40.14	2.88251	-2.88251	Down	3.06048e-49	4.62128e-48	NA	0	12.99	0	1.35	0.1	0	14.44
NONHSAT004881.2	562	22	3	2.87445	-2.87445	Down	5.92942e-05	0.000123471	NA	0.73	0.24	0	0.1	0	0.04	1.11
NONHSAT229314.1	1836	13	95	2.86944	2.86944	Up	7.60213e-17	4.26719e-16	NA	0.09	0.03	0.03	0.39	0.12	0.61	1.27
NONHSAT230531.1	2625	24	175.01	2.86635	2.86635	Up	1.17219e-29	1.10318e-28	NA	0.06	0.07	0.07	0.7	0.67	0.1	1.67
NONHSAT234744.1	581	24.6	3.38	2.86354	-2.86354	Down	2.25365e-05	5.01228e-05	NA	0.51	0.06	0.38	0	0.02	0.11	1.08
NONHSAT226876.1	1171	51.41	7.1	2.85614	-2.85614	Down	9.42868e-10	3.35101e-09	NA	0.03	0.32	0.61	0.12	0.03	0	1.11
NONHSAT011555.2	501	22.31	3.09	2.85199	-2.85199	Down	5.62902e-05	0.00011767	NA	0.14	0.37	0.6	0	0.16	0	1.27
NONHSAT093148.2	410	267	37.1	2.84733	-2.84733	Down	4.62056e-44	6.30491e-43	NA	3.27	18.66	0	0	0	2.3	24.23
NONHSAT120732.2	668	208.31	29.02	2.84359	-2.84359	Down	1.03315e-34	1.12781e-33	NA	4.46	1.26	1.45	1.02	0.13	0	8.32
NONHSAT253163.1	1517	11.24	80.46	2.83965	2.83965	Up	2.30387e-14	1.13387e-13	NA	0.03	0.18	0	0.87	0.32	0.05	1.45
NONHSAT124010.2	2962	122.89	17.23	2.83435	-2.83435	Down	4.36093e-21	3.00375e-20	NA	0.34	0.62	0.04	0	0.12	0	1.12
NONHSAT143379.2	883	5.61	39.91	2.8307	2.8307	Up	8.01452e-08	2.40421e-07	NA	0	0	0.13	0	0.55	0.46	1.14
NONHSAT191933.1	694	391	55	2.82964	-2.82964	Down	2.6601e-63	5.14125e-62	NA	0.98	16.37	0.15	1.95	0.03	0.1	19.58
NONHSAT163811.1	864	74.43	10.55	2.81862	-2.81862	Down	2.61199e-13	1.20323e-12	NA	0	0	1.71	0	0	0.27	1.98
NONHSAT149889.1	722	30.91	4.39	2.81576	-2.81576	Down	2.47377e-06	6.27748e-06	NA	0.42	0	0.48	0	0.14	0	1.04
NONHSAT035475.2	4676	1595.91	226.92	2.8141	-2.8141	Down	5.95082e-251	4.59329e-249	NA	0.45	8.78	0.1	1.08	0.01	0.01	10.43
NONHSAT158694.1	497	2.69	18.88	2.8112	2.8112	Up	0.000234839	0.000442811	NA	0	0.19	0	0	0.36	0.57	1.12
NONHSAT030311.2	417	21	3	2.80733	-2.80733	Down	0.000105971	0.000212029	NA	0.47	1.03	0.05	0.14	0	0.06	1.75
NONHSAT073893.2	592	21	3	2.80733	-2.80733	Down	0.000105971	0.000212029	NA	0.15	0.5	0.28	0	0.04	0.08	1.05
NONHSAT255736.1	903	35	5	2.80733	-2.80733	Down	5.59968e-07	1.5364e-06	NA	0	0.72	0.31	0.03	0	0.1	1.16
NONHSAT255469.1	679	44.16	6.31	2.80701	-2.80701	Down	1.89787e-08	6.03768e-08	NA	0.45	1.43	0	0	0.22	0	2.1
NONHSAT029555.2	414	31.94	4.59	2.79878	-2.79878	Down	1.81264e-06	4.67728e-06	NA	1.03	1.26	0	0	0.3	0	2.59
NONHSAT076050.2	394	3	20.75	2.7901	2.7901	Up	0.000122443	0.000242815	NA	0	0.28	0	1.15	0	0.39	1.82
NONHSAT233564.1	496	18.43	2.67	2.78712	-2.78712	Down	0.000296822	0.000550077	NA	0.29	0.47	0.23	0.15	0	0	1.14
NONHSAT108011.2	1016	7.38	50.8	2.78316	2.78316	Up	1.94364e-09	6.73303e-09	NA	0.06	0	0.08	0.61	0.45	0.13	1.33
NONHSAT176136.1	967	6.22	42.66	2.77792	2.77792	Up	3.9028e-08	1.20628e-07	NA	0.12	0.02	0	0.21	0.76	0.05	1.16
NONHSAT177296.1	967	6.22	42.66	2.77792	2.77792	Up	3.9028e-08	1.20628e-07	NA	0.12	0.02	0	0.21	0.76	0.05	1.16
NONHSAT250454.1	514	5.65	38.48	2.76781	2.76781	Up	1.89701e-07	5.46973e-07	NA	0.11	0.03	0.11	0.89	1.05	0.05	2.24
NR_045027.1	1158	18.22	124	2.76677	2.76677	Up	8.82891e-21	6.00362e-20	LRRC75A-AS1	0	0.47	0	0.37	2.06	0	2.9
NONHSAT023896.2	262	3.47	23.52	2.7609	2.7609	Up	4.75664e-05	0.000100649	NA	0.26	0.18	0	0.39	1.55	0.95	3.33
NONHSAT157224.1	7611	45.16	305.9	2.75997	2.75997	Up	1.07184e-48	1.5973e-47	NA	0.11	0	0	0.79	0.11	0	1.01
NONHSAT200447.1	731	232.82	34.53	2.75327	-2.75327	Down	2.17533e-37	2.54103e-36	NA	0.74	0.66	5.35	0.36	0.24	0.53	7.88
NONHSAT144368.2	2990	33.89	228.21	2.75145	2.75145	Up	1.168e-36	1.33946e-35	NA	0.03	0.2	0.05	0.49	1.01	0.16	1.94
NONHSAT012893.2	1185	52.94	7.94	2.73712	-2.73712	Down	1.24422e-09	4.382e-09	NA	0.62	0.24	0.13	0	0.12	0.02	1.13
NONHSAT180664.1	599	3	20	2.73699	2.73699	Up	0.000188804	0.000362365	NA	0.07	0.05	0	0.82	0.08	0	1.02
NONHSAT217733.1	540	20	3	2.73694	-2.73694	Down	0.000188851	0.000362412	NA	0.04	1.12	0.04	0.05	0.09	0	1.34
NONHSAT200428.1	374	20	3	2.73694	-2.73694	Down	0.000188851	0.000362412	NA	0	0.2	1.13	0.08	0	0.14	1.55
NONHSAT024797.2	574	2.94	19.59	2.73625	2.73625	Up	0.000220273	0.000418355	NA	0.04	0.08	0.03	0.49	0.4	0	1.04
NONHSAT258646.1	860	46.21	6.95	2.7331	-2.7331	Down	1.42116e-08	4.56917e-08	NA	0	1.37	0.19	0.06	0.13	0	1.75
NONHSAT015505.2	530	2.84	18.79	2.72602	2.72602	Up	0.000304783	0.000563511	NA	0.08	0.06	0	0.41	0.1	0.4	1.05
NONHSAT215648.1	927	39.42	5.99	2.71828	-2.71828	Down	1.7639e-07	5.10005e-07	NA	0.54	0	0.33	0	0.15	0	1.02
NONHSAT113309.2	783	62.35	9.49	2.71589	-2.71589	Down	5.19637e-11	2.04492e-10	NA	0.33	0.76	0.8	0.22	0	0.08	2.19
NONHSAT101277.2	2251	102.6	15.66	2.71185	-2.71185	Down	3.92431e-17	2.23555e-16	NA	0.08	1.02	0.11	0.11	0	0.05	1.37
NONHSAT010288.2	603	6	39	2.70046	2.70046	Up	2.25851e-07	6.46378e-07	NA	0.15	0	0.07	0.77	0.77	0.12	1.88
NONHSAT240954.1	356	39	6	2.70042	-2.70042	Down	2.25956e-07	6.46642e-07	NA	0.36	3.6	0	0.09	0.4	0	4.45
NONHSAT081859.2	871	26	4	2.70042	-2.70042	Down	2.37162e-05	5.25462e-05	NA	0.07	0.82	0	0.09	0	0.03	1.01
NONHSAT216957.1	1168	76.16	11.73	2.69881	-2.69881	Down	4.77085e-13	2.16337e-12	NA	0.53	0	0.76	0	0	0.21	1.5
NONHSAT185440.1	744	31.38	4.84	2.69674	-2.69674	Down	3.48288e-06	8.67517e-06	NA	0.28	0.51	0.26	0	0.1	0.05	1.2
NONHSAT257438.1	786	29.47	4.57	2.68896	-2.68896	Down	7.1319e-06	1.70005e-05	NA	0.22	0.8	0.04	0.05	0.05	0.04	1.2
NONHSAT227450.1	26173	239.86	1538.67	2.68144	2.68144	Up	3.40723e-230	2.40984e-228	NA	0.14	0.05	0.01	0.76	0.18	0.32	1.46
NR_046465.2	1633	28.64	183.64	2.6808	2.6808	Up	4.59105e-29	4.23379e-28	MEG3	0	0.51	0	0.89	0.67	0.92	2.99
NONHSAT212807.1	748	26.31	4.12	2.67487	-2.67487	Down	2.33411e-05	5.17784e-05	NA	0	0.77	0.22	0	0.13	0	1.12
NONHSAT228636.1	991	47.85	7.5	2.67353	-2.67353	Down	1.17458e-08	3.8081e-08	NA	0.11	1.23	0.06	0.09	0.02	0.06	1.57
NONHSAT003543.2	530	67.45	10.64	2.6643	-2.6643	Down	1.39072e-11	5.70463e-11	NA	0.32	0.37	2.2	0.23	0.3	0	3.42
NONHSAT116600.2	621	3.98	25.21	2.66318	2.66318	Up	3.60897e-05	7.79492e-05	NA	0.09	0.05	0.02	0.12	0.12	0.71	1.11
NONHSAT232331.1	233	3	19	2.66299	2.66299	Up	0.000335385	0.000615585	NA	0	0.59	0	0.51	1.93	0.42	3.45
NONHSAT224934.1	550	22.88	3.63	2.65602	-2.65602	Down	8.49766e-05	0.00017258	NA	0.2	1.1	0	0.06	0	0.1	1.46
NONHSAT144349.2	3468	148.97	23.74	2.64961	-2.64961	Down	1.31391e-23	9.97366e-23	NA	0.01	1.18	0.01	0.01	0.12	0.02	1.35
NONHSAT254530.1	14223	1689.92	269.58	2.64815	-2.64815	Down	2.90994e-249	2.21472e-247	NA	0.1	3.14	0	0.17	0.23	0	3.64
NONHSAT130389.2	287	64.44	10.3	2.64529	-2.64529	Down	4.67771e-11	1.84645e-10	NA	0	0	5.81	0	0.39	0.68	6.88
NONHSAT084834.2	1758	71.46	11.43	2.64429	-2.64429	Down	4.24976e-12	1.80391e-11	NA	0.23	0.85	0	0.1	0	0.05	1.23
NONHSAT242011.1	351	4	25	2.64388	2.64388	Up	4.17074e-05	8.90236e-05	NA	0.07	0.22	0.07	1.55	0	0.61	2.52
NONHSAT163509.1	516	50	8	2.64383	-2.64383	Down	6.82878e-09	2.26031e-08	NA	0.22	2.56	0.25	0.11	0.05	0.23	3.42
NONHSAT181487.1	275	25	4	2.64383	-2.64383	Down	4.17201e-05	8.90468e-05	NA	0.41	1.98	0.77	0	0.35	0.11	3.62
NONHSAT076779.2	558	30.12	4.82	2.64359	-2.64359	Down	6.87251e-06	1.64221e-05	NA	0.26	0.74	0.43	0	0.22	0	1.65
NONHSAT144404.2	701	7.61	47.46	2.64077	2.64077	Up	1.67636e-08	5.35593e-08	NA	0.07	0.14	0.07	0.68	0.37	0.6	1.93
NONHSAT251427.1	1426	10	62	2.63229	2.63229	Up	1.2116e-10	4.63552e-10	NA	0.01	0.08	0.07	0.41	0.46	0.12	1.15
NONHSAT093203.2	1320	103.17	16.7	2.62708	-2.62708	Down	1.07976e-16	6.01195e-16	NA	0	0.31	1.29	0	0.28	0	1.88
NONHSAT027463.2	559	22.42	137.27	2.61418	2.61418	Up	1.38346e-21	9.75387e-21	NA	0.47	0.64	0	0.2	5.36	0.54	7.21
NONHSAT202719.1	4383	53.46	325.22	2.60491	2.60491	Up	1.15096e-48	1.71365e-47	NA	0.24	0	0	0.84	0.34	0.42	1.84
NONHSAT163873.1	1381	39.34	239.3	2.60477	2.60477	Up	2.88004e-36	3.27219e-35	NA	0	0	0.54	2.3	1.73	0	4.57
NONHSAT059096.2	3680	43.19	262.41	2.60308	2.60308	Up	1.41367e-39	1.73964e-38	NA	0.23	0	0	0.68	0.14	0.7	1.75
NONHSAT017462.2	2281	1125.69	185.46	2.60161	-2.60161	Down	1.39174e-163	6.91131e-162	NA	0.16	0	8.98	1.76	0	0.13	11.03
NONHSAT208242.1	983	33.17	5.47	2.60024	-2.60024	Down	2.90486e-06	7.30187e-06	NA	0.14	0.69	0.09	0.03	0.05	0.05	1.05
NONHSAT164630.1	1158	15.63	94.42	2.5948	2.5948	Up	3.20627e-15	1.6572e-14	NA	0.16	0.18	0	0.17	0.71	0.91	2.13
NONHSAT099754.2	775	79.22	13.13	2.59298	-2.59298	Down	5.29717e-13	2.39164e-12	NA	1.21	0.85	0.38	0.44	0	0	2.88
NONHSAT149704.1	637	491.79	81.73	2.58908	-2.58908	Down	3.47744e-72	7.67072e-71	NA	4.93	0.95	10.8	0	0.01	2.93	19.62
NONHSAT188291.1	1089	36	6	2.58494	-2.58494	Down	1.19136e-06	3.14822e-06	NA	0.06	0.92	0	0.07	0.04	0.02	1.11
NONHSAT098228.2	648	30	5	2.58494	-2.58494	Down	9.25531e-06	2.175e-05	NA	0.38	0.95	0	0	0.04	0.14	1.51
NONHSAT216143.1	504	24	4	2.58494	-2.58494	Down	7.3156e-05	0.000150154	NA	0.14	0.47	0.6	0	0.2	0	1.41
NONHSAT244678.1	4565	642.11	108.08	2.5707	-2.5707	Down	5.9652e-93	1.66598e-91	NA	0.14	3.58	0.11	0.54	0	0	4.37
NONHSAT242481.1	4317	162.54	27.38	2.56958	-2.56958	Down	8.10077e-25	6.45928e-24	NA	0.16	0.74	0.06	0.05	0.04	0.04	1.09
NONHSAT131548.2	887	62.91	10.63	2.56513	-2.56513	Down	1.62231e-10	6.14782e-10	NA	0.32	1.33	0.25	0.09	0	0.19	2.18
NONHSAT010848.2	463	60.96	10.32	2.5624	-2.5624	Down	3.17837e-10	1.176e-09	NA	0.38	1.51	1.6	0	0.58	0	4.07
NONHSAT179359.1	1333	71.74	12.15	2.5618	-2.5618	Down	8.95051e-12	3.72412e-11	NA	0.48	0.38	0.34	0.22	0	0	1.42
NONHSAT096208.2	653	6.2	36.52	2.55837	2.55837	Up	1.14967e-06	3.04232e-06	NA	0	0.23	0.05	0.28	0.85	0.23	1.64
NONHSAT089038.2	1138	9	53	2.55802	2.55802	Up	4.64898e-09	1.56206e-08	NA	0.05	0.05	0.07	0.43	0.31	0.32	1.23
NONHSAT238214.1	1969	25	147	2.55584	2.55584	Up	1.783e-22	1.29739e-21	NA	0.04	0.06	0.16	0.72	0.91	0.04	1.93
NONHSAT235022.1	588	4.47	26.27	2.55509	2.55509	Up	3.74809e-05	8.06697e-05	NA	0.01	0.01	0.14	0.27	0.44	0.39	1.26
NONHSAT149106.1	1166	27.3	159.57	2.54724	2.54724	Up	3.56647e-24	2.76944e-23	NA	0.22	0.39	0	1.19	1.29	0.65	3.74
NONHSAT139963.2	228	58.44	10	2.54693	-2.54693	Down	8.37248e-10	2.99016e-09	NA	0.55	10.4	0.38	0	1.54	0	12.87
NONHSAT000172.2	4045	40.46	236.41	2.54675	2.54675	Up	5.22385e-35	5.75505e-34	NA	0.12	0.11	0	0.45	0.82	0	1.5
NONHSAT129723.2	595	13.2	77	2.54434	2.54434	Up	1.90465e-12	8.27465e-12	NA	0	0	0.47	1.83	1.45	0.08	3.83
NONHSAT249186.1	3032	141	822	2.54347	2.54347	Up	4.48384e-117	1.57655e-115	NA	0.3	0.85	0.02	2.09	3.56	0.24	7.06
NONHSAT227319.1	1705	58	10	2.53603	-2.53603	Down	1.06142e-09	3.75819e-09	NA	0.13	0.79	0.01	0.11	0	0.02	1.06
NONHSAT223595.1	221	29	5	2.53603	-2.53603	Down	1.60856e-05	3.65432e-05	NA	1.15	2.12	1.47	0.55	0.32	0	5.61
NR_033358.1	1725	17.14	98.95	2.52936	2.52936	Up	1.78158e-15	9.32832e-15	MEG3	0	0	0.19	0.3	0.98	0	1.47
NONHSAT222668.1	2924	162.16	28.1	2.52875	-2.52875	Down	2.35951e-24	1.84684e-23	NA	0.04	1.46	0.04	0.09	0.07	0.05	1.75
NONHSAT251951.1	497	4	23	2.52358	2.52358	Up	0.000127792	0.00025228	NA	0	0.28	0	0.75	0.52	0	1.55
NONHSAT248919.1	408	23	4	2.52354	-2.52354	Down	0.000127828	0.000252331	NA	0	2.03	0	0.15	0.13	0	2.31
NR_132780.1	1946	30.82	176.62	2.51873	2.51873	Up	2.86169e-26	2.40547e-25	THUMPD3-AS1	0.32	0	0	0.98	0.14	0.87	2.31
NONHSAT151539.1	796	31.21	5.45	2.51766	-2.51766	Down	8.33653e-06	1.96938e-05	NA	0.12	0.89	0.1	0.1	0.03	0.04	1.28
NONHSAT229656.1	2236	79.29	453.55	2.51607	2.51607	Up	1.11162e-64	2.1952e-63	NA	0.31	0.55	0.02	3.52	1.02	0.11	5.53
NONHSAT150562.1	999	37.96	6.65	2.51303	-2.51303	Down	9.12666e-07	2.44668e-06	NA	0.11	0.78	0.14	0	0	0.14	1.17
NONHSAT229354.1	1021	12	68	2.50252	2.50252	Up	5.54259e-11	2.17611e-10	NA	0.06	0.12	0.1	0.56	0.8	0.19	1.83
NONHSAT115853.2	741	172	30.5	2.4955	-2.4955	Down	2.24614e-25	1.82817e-24	NA	0.61	6.32	0.08	0.16	0.54	0.27	7.98
NONHSAT037539.2	1529	16.32	91.8	2.49188	2.49188	Up	2.99593e-14	1.46199e-13	NA	0.03	0.04	0.15	0.78	0.4	0.19	1.59
NONHSAT087872.2	942	89.95	16	2.49103	-2.49103	Down	5.4764e-14	2.63183e-13	NA	1.05	0.38	0.65	0.05	0.34	0	2.47
NONHSAT028830.2	798	17.13	96.25	2.49028	2.49028	Up	7.38784e-15	3.74582e-14	NA	0	0.67	0	1.97	0.84	0.19	3.67
NONHSAT169999.1	1985	19.39	108.7	2.48699	2.48699	Up	1.46689e-16	8.11309e-16	NA	0.19	0	0	0.76	0.49	0	1.44
NONHSAT217436.1	489	28	5	2.4854	-2.4854	Down	2.78652e-05	6.1103e-05	NA	0.29	1.54	0	0.12	0	0.15	2.1
NONHSAT066328.2	584	28	5	2.4854	-2.4854	Down	2.78652e-05	6.1103e-05	NA	0.54	0.45	0.22	0.05	0.13	0.04	1.43
NONHSAT247429.1	563	8.49	47.5	2.48411	2.48411	Up	4.86707e-08	1.49115e-07	NA	0.07	0.34	0.03	1.11	0.7	0.38	2.63
NONHSAT249957.1	1007	8.8	49.16	2.48193	2.48193	Up	2.89218e-08	9.04585e-08	NA	0	0	0.17	0	0.51	0.56	1.24
NONHSAT196358.1	514	4.31	24	2.4773	2.4773	Up	0.000107846	0.000215542	NA	0.05	0	0.13	0.76	0	0.47	1.41
NONHSAT155562.1	591	4.08	22.69	2.47544	2.47544	Up	0.000167585	0.000324523	NA	0	0.11	0.08	0.45	0.3	0.22	1.16
NONHSAT239778.1	11421	1136.73	6320.27	2.47512	2.47512	Up	0	0	NA	0.84	1.13	0.27	7.79	2.98	1.26	14.27
NONHSAT258493.1	1572	26.41	146.12	2.46802	2.46802	Up	1.51221e-21	1.06371e-20	NA	0	0.49	0	1.89	0.32	0	2.7
NONHSAT204416.1	1069	12.19	67.29	2.46472	2.46472	Up	1.01323e-10	3.89481e-10	NA	0.24	0	0	0.67	0.49	0.3	1.7
NONHSAT172834.1	553	25	138	2.46469	2.46469	Up	2.07856e-20	1.39388e-19	NA	0.29	0.91	0.12	3.87	2.26	0.47	7.92
NONHSAT213950.1	461	3.72	20.48	2.46086	2.46086	Up	0.000366062	0.000667071	NA	0	0	0.18	0.38	0.34	0.46	1.36
NONHSAT008974.2	562	22	4	2.45941	-2.45941	Down	0.000222496	0.000422151	NA	0	1.3	0	0.05	0.13	0	1.48
NONHSAT040638.2	546	24.73	4.5	2.45824	-2.45824	Down	9.10391e-05	0.000184069	NA	0.08	0.83	0.36	0.23	0	0	1.5
NONHSAT140731.2	2383	116.41	21.19	2.45774	-2.45774	Down	2.07734e-17	1.19985e-16	NA	0.22	1.02	0.04	0.05	0.08	0.06	1.47
NONHSAT247014.1	2033	247	45	2.45649	-2.45649	Down	4.17437e-35	4.60921e-34	NA	0.11	3.07	0.18	0.23	0.15	0.11	3.85
NONHSAT246667.1	1169	10.22	55.91	2.45173	2.45173	Up	4.22462e-09	1.42343e-08	NA	0.01	0.25	0	0	0.98	0.08	1.32
NONHSAT223890.1	905	35.5	6.5	2.44928	-2.44928	Down	2.88548e-06	7.25576e-06	NA	0.07	1.06	0.03	0.04	0.1	0.02	1.32
NONHSAT254774.1	680	21.71	3.98	2.4475	-2.4475	Down	0.000254821	0.00047744	NA	0.13	0.78	0.03	0.04	0.07	0.03	1.08
NONHSAT002189.2	993	51.16	9.42	2.44119	-2.44119	Down	2.06976e-08	6.56067e-08	NA	0.02	0.25	0.83	0.14	0	0.08	1.32
NONHSAT258891.1	2892	484.64	89.29	2.44032	-2.44032	Down	1.10067e-66	2.23852e-65	NA	0.56	3.62	0.21	0.28	0	0.38	5.05
NONHSAT078850.2	1290	51.18	9.44	2.4387	-2.4387	Down	2.09639e-08	6.6412e-08	NA	0.29	0.33	0.27	0.18	0	0	1.07
NONHSAT177325.1	744	17.11	92.6	2.4362	2.4362	Up	4.94568e-14	2.38379e-13	NA	0.5	0	0	0.89	2.14	0	3.53
NONHSAT226006.1	10938	444.33	82.17	2.43493	-2.43493	Down	3.8652e-61	7.25304e-60	NA	0	1.08	0.03	0.08	0.08	0	1.27
NONHSAT226364.1	371	20	108	2.43298	2.43298	Up	4.31128e-16	2.32878e-15	NA	0.48	0.3	0.63	2.45	4.9	0.99	9.75
NONHSAT242892.1	619	46.98	8.72	2.42962	-2.42962	Down	8.44116e-08	2.52601e-07	NA	1.51	0.11	0.1	0	0.23	0.11	2.06
NONHSAT255418.1	681	82.34	15.36	2.42239	-2.42239	Down	1.43777e-12	6.30387e-12	NA	2.33	0	0.31	0	0.54	0	3.18
NONHSAT256555.1	3532	1124.16	210.2	2.41899	-2.41899	Down	1.27064e-150	5.78265e-149	NA	0.61	1.21	4.45	0.17	0.81	0.27	7.52
NONHSAT172870.1	705	5.71	30.52	2.41822	2.41822	Up	1.65961e-05	3.76333e-05	NA	0	0	0.17	0.38	0.15	0.51	1.21
NONHSAT194524.1	1213	43.26	8.1	2.41702	-2.41702	Down	2.96807e-07	8.39697e-07	NA	0.14	0.65	0.13	0	0	0.14	1.06
NONHSAT244205.1	937	32	6	2.41501	-2.41501	Down	1.05242e-05	2.45449e-05	NA	0.04	0.75	0.15	0.03	0.1	0.02	1.09
NONHSAT163444.1	413	32	6	2.41501	-2.41501	Down	1.05242e-05	2.45449e-05	NA	0.83	0.52	0.66	0.44	0	0	2.45
NONHSAT160436.1	1034	799.65	151	2.4048	-2.4048	Down	5.40175e-107	1.75107e-105	NA	1.91	18.15	1.63	0.61	0.96	1.69	24.95
NONHSAT136139.2	2198	74.47	14.09	2.40197	-2.40197	Down	2.0786e-11	8.42615e-11	NA	0	0.97	0	0	0.09	0.05	1.11
NONHSAT226341.1	529	64.53	12.22	2.4007	-2.4007	Down	4.50921e-10	1.6474e-09	NA	0.41	1.92	1.01	0.25	0	0.33	3.92
NONHSAT078246.2	374	114.81	21.78	2.39815	-2.39815	Down	9.42438e-17	5.26473e-16	NA	1.01	4.2	3.61	1.82	0	0	10.64
NR_038977.1	2347	446.27	84.68	2.3978	-2.3978	Down	2.4144e-60	4.47071e-59	LINC01239	0.19	0.23	3.19	0.13	0.51	0.13	4.38
NONHSAT230001.1	1742	73.67	13.98	2.39769	-2.39769	Down	2.78761e-11	1.11801e-10	NA	0.16	0.54	0.29	0.03	0.08	0.06	1.16
NR_028138.1	2998	85.65	450.84	2.39611	2.39611	Up	6.78089e-61	1.26903e-59	LINC00936	0.43	0	0.12	0.3	2.22	0.65	3.72
NONHSAT147945.2	506	4.62	24.29	2.39442	2.39442	Up	0.000133619	0.000262946	NA	0	0	0.2	0.18	0.09	0.92	1.39
NONHSAT230006.1	2208	106.9	20.36	2.39243	-2.39243	Down	1.15467e-15	6.10254e-15	NA	0.17	0.47	0.44	0.14	0.07	0	1.29
NONHSAT077719.2	452	4	21	2.39234	2.39234	Up	0.000385532	0.000699688	NA	0	0.16	0.1	0.19	0.41	0.6	1.46
NONHSAT242779.1	1162	45.59	8.73	2.38464	-2.38464	Down	1.78529e-07	5.16037e-07	NA	0.1	0.89	0.09	0.12	0	0.06	1.26
NONHSAT159622.1	682	54.08	10.37	2.38266	-2.38266	Down	1.32371e-08	4.26621e-08	NA	0	0	1.63	0.4	0	0	2.03
NONHSAT083056.2	1790	81.17	15.57	2.38215	-2.38215	Down	3.36717e-12	1.43887e-11	NA	0.18	0.88	0.11	0.12	0.01	0.06	1.36
NONHSAT240081.1	624	38.99	7.51	2.3762	-2.3762	Down	1.45211e-06	3.79493e-06	NA	0.07	0.14	1.15	0.04	0.15	0.1	1.65
NR_040033.1	2321	137.85	26.57	2.37521	-2.37521	Down	1.34675e-19	8.6855e-19	LOC729950	0.11	0.16	0.89	0.02	0.2	0.02	1.4
NONHSAT052796.2	570	26.92	5.19	2.37485	-2.37485	Down	6.28581e-05	0.000130399	NA	0.13	1.38	0	0.15	0.09	0	1.75
NONHSAT229875.1	6726	1424.78	7373.92	2.37172	2.37172	Up	0	0	NA	1.53	0.66	1.95	8.17	11.38	3.69	27.38
NONHSAT148551.1	872	212.63	41.09	2.37146	-2.37146	Down	2.67031e-29	2.48213e-28	NA	2.44	0.11	2.49	0	0	1.03	6.07
NR_034120.1	2228	632.59	122.3	2.37082	-2.37082	Down	1.14486e-83	2.93178e-82	LINC-PINT	0.08	8	0.03	0.98	0.16	0.12	9.37
NONHSAT159501.1	539	31	6	2.36921	-2.36921	Down	1.79987e-05	4.06109e-05	NA	0.17	1.68	0	0.16	0.05	0.09	2.15
NONHSAT254273.1	707	5.59	28.87	2.36867	2.36867	Up	3.50494e-05	7.58494e-05	NA	0.17	0	0	0.67	0.24	0.12	1.2
NONHSAT196201.1	950	13.99	72.17	2.36703	2.36703	Up	6.16466e-11	2.4128e-10	NA	0.24	0.1	0	0.53	0.32	0.88	2.07
NONHSAT012533.2	1164	77	15	2.35987	-2.35987	Down	1.5529e-11	6.35342e-11	NA	0.23	1.62	0.02	0.25	0.04	0.02	2.18
NONHSAT202884.1	737	14.66	75.24	2.35964	2.35964	Up	2.64628e-11	1.06394e-10	NA	0.19	0.14	0.14	0.82	0.5	1.11	2.9
NONHSAT220833.1	484	80.16	15.63	2.35854	-2.35854	Down	6.08937e-12	2.55754e-11	NA	0	4	1.09	0	0	0.78	5.87
NR_033203.1	439	88	17.16	2.35843	-2.35843	Down	5.76933e-13	2.5974e-12	HOXB-AS3	0.88	0	3.68	0.57	0	0.5	5.63
NONHSAT239682.1	1243	41	8	2.35753	-2.35753	Down	8.76987e-07	2.35481e-06	NA	0	0.74	0.15	0.08	0.02	0.05	1.04
NONHSAT242067.1	1206	50.11	9.81	2.35275	-2.35275	Down	5.64135e-08	1.71689e-07	NA	0.05	1.14	0.02	0.08	0.07	0.04	1.4
NONHSAT203419.1	834	6.19	31.6	2.35194	2.35194	Up	1.625e-05	3.69049e-05	NA	0.01	0.21	0	0.55	0.32	0.07	1.16
NONHSAT171373.1	946	7.49	38.16	2.34905	2.34905	Up	2.20181e-06	5.62492e-06	NA	0	0	0.16	0.23	0.32	0.38	1.09
NR_027179.1	376	8.6	43.73	2.34624	2.34624	Up	4.10342e-07	1.14204e-06	LRRC75A-AS1	0	0	0.54	2.18	0.9	0.38	4
NONHSAT035516.2	1445	218.33	43.02	2.34341	-2.34341	Down	1.20906e-29	1.13679e-28	NA	0.52	3.51	0.12	0.59	0.11	0.01	4.86
NONHSAT039853.2	644	11.36	57.45	2.33837	2.33837	Up	6.92132e-09	2.28939e-08	NA	0.28	0	0.11	0.61	0.67	0.89	2.56
NONHSAT209969.1	806	24.68	124.67	2.33672	2.33672	Up	1.4646e-17	8.53072e-17	NA	0.66	0	0	0	0.54	2.89	4.09
NONHSAT119913.2	755	113.82	22.57	2.33425	-2.33425	Down	3.78993e-16	2.05396e-15	NA	1.35	0	1.78	0	0.3	0.38	3.81
NONHSAT257444.1	739	7.72	38.87	2.33201	2.33201	Up	1.9633e-06	5.04372e-06	NA	0.23	0	0	0.34	0	0.88	1.45
NONHSAT121492.2	1441	143.14	28.51	2.32786	-2.32786	Down	7.5666e-20	4.94427e-19	NA	0	2.82	0.07	0.48	0	0	3.37
NONHSAT245647.1	13767	496.97	99.08	2.32647	-2.32647	Down	1.04524e-64	2.06579e-63	NA	0.17	0.68	0.04	0.14	0	0.02	1.05
NONHSAT179200.1	1061	7.5	37.5	2.32195	2.32195	Up	3.15374e-06	7.89508e-06	NA	0	0.09	0.08	0.73	0.07	0.06	1.03
NONHSAT238558.1	1242	25	125	2.32195	2.32195	Up	1.75513e-17	1.0177e-16	NA	0.02	0.24	0.22	1.6	0.39	0.37	2.84
NONHSAT023703.2	950	35	7	2.32191	-2.32191	Down	6.71823e-06	1.60762e-05	NA	0.2	0.84	0	0	0.17	0	1.21
NONHSAT234068.1	599	25	5	2.32191	-2.32191	Down	0.000141665	0.000277476	NA	0.07	1.21	0.04	0.09	0.08	0.04	1.53
NONHSAT248110.1	1105	50	10	2.32191	-2.32191	Down	7.38974e-08	2.224e-07	NA	0.06	1.15	0.09	0.13	0.04	0.04	1.51
NONHSAT059388.2	492	55	11	2.32191	-2.32191	Down	1.66058e-08	5.30828e-08	NA	0.38	0.98	1.46	0.35	0.21	0.05	3.43
NONHSAT055364.2	2711	163.77	32.84	2.31812	-2.31812	Down	2.24917e-22	1.63099e-21	NA	0.22	0.34	0.68	0.04	0.17	0.05	1.5
NONHSAT041034.2	2286	21.72	108.27	2.31756	2.31756	Up	2.57122e-15	1.33559e-14	NA	0.11	0.11	0	0.3	0.16	0.55	1.23
NONHSAT231923.1	1777	37.16	185.07	2.31627	2.31627	Up	4.72402e-25	3.8014e-24	NA	0.23	0.06	0.14	0.7	1.14	0.45	2.72
NONHSAT234097.1	1157	51.68	10.41	2.31161	-2.31161	Down	4.85446e-08	1.48757e-07	NA	0.12	0.79	0.24	0.14	0	0.07	1.36
NONHSAT227763.1	1108	80	397	2.31109	2.31109	Up	1.16677e-51	1.85736e-50	NA	0.92	0.35	0.31	2.15	4.54	1.47	9.74
NONHSAT250908.1	824	16.21	80.16	2.30602	2.30602	Up	1.15346e-11	4.76239e-11	NA	0.36	0.08	0	0.49	0.13	1.6	2.66
NONHSAT226014.1	2090	233.75	47.5	2.29894	-2.29894	Down	6.09476e-31	5.98535e-30	NA	0.58	0.41	1.26	0.33	0.18	0	2.76
NONHSAT047823.2	3053	26.13	128.36	2.29644	2.29644	Up	1.07514e-17	6.30951e-17	NA	0.08	0.13	0	0.44	0.09	0.38	1.12
NONHSAT150972.1	1557	156.63	31.96	2.293	-2.293	Down	3.28222e-21	2.2745e-20	NA	0.19	0.24	1.57	0.38	0	0.1	2.48
NONHSAT240566.1	1076	36.81	7.52	2.29127	-2.29127	Down	4.63401e-06	1.13339e-05	NA	0.1	0.84	0.03	0.14	0.03	0	1.14
NR_133566.1	1132	44	9	2.28948	-2.28948	Down	5.56359e-07	1.5277e-06	LOC100132686	0.04	1.12	0	0	0.14	0.04	1.34
NONHSAT247433.1	1070	25	122	2.2869	2.2869	Up	8.09942e-17	4.53906e-16	NA	0.17	0.45	0	1.61	0.51	0.58	3.32
NONHSAT168123.1	4276	56.05	273.15	2.28493	2.28493	Up	1.27444e-35	1.42583e-34	NA	0.02	0.33	0.01	0.13	1.2	0.02	1.71
NR_103536.1	1944	142.55	691.21	2.27768	2.27768	Up	4.54262e-87	1.20158e-85	FAM87B	0.17	1.28	0.39	0.31	4.82	2.41	9.38
NONHSAT056503.2	533	76.41	15.79	2.27473	-2.27473	Down	5.00215e-11	1.96976e-10	NA	2.24	0	0.98	0.16	0.25	0.33	3.96
NONHSAT258122.1	6361	530	110	2.26847	-2.26847	Down	7.04921e-67	1.44083e-65	NA	0.04	2.21	0.04	0.24	0.11	0.03	2.67
NONHSAT170957.1	484	6.92	33.32	2.26757	2.26757	Up	1.48533e-05	3.39135e-05	NA	0.23	0	0.1	0.29	0.67	0.79	2.08
NR_104136.1	495	44.46	9.24	2.26652	-2.26652	Down	5.69532e-07	1.56142e-06	MANEA-AS1	1.53	0	0.53	0	0.08	0.37	2.51
NONHSAT198747.1	1100	57.01	11.85	2.26631	-2.26631	Down	1.48753e-08	4.77533e-08	NA	0.31	0.43	0.44	0.19	0.07	0	1.44
NONHSAT152736.1	849	8.5	40.77	2.262	2.262	Up	1.72302e-06	4.45871e-06	NA	0.05	0.23	0	0	1.11	0	1.39
NONHSAT248810.1	886	43	9	2.25632	-2.25632	Down	9.34309e-07	2.50228e-06	NA	0.65	0.28	0.18	0.06	0	0.17	1.34
NONHSAT240026.1	855	21	100	2.25156	2.25156	Up	7.98959e-14	3.79865e-13	NA	0.3	0.11	0.14	0.54	0.57	1.56	3.22
NONHSAT007220.2	4230	119.84	569.96	2.24977	2.24977	Up	4.41684e-71	9.5664e-70	NA	0.55	0	0	0.11	2.72	0	3.38
NONHSAT231315.1	865	57	12	2.2479	-2.2479	Down	1.75606e-08	5.60289e-08	NA	0.07	1.9	0.02	0.24	0.08	0.03	2.34
NONHSAT149796.1	777	35.71	7.52	2.2475	-2.2475	Down	8.22452e-06	1.94414e-05	NA	0.65	0	0.32	0.12	0.07	0.04	1.2
NONHSAT164009.1	867	31.19	6.57	2.2471	-2.2471	Down	3.08586e-05	6.72674e-05	NA	0.17	0.76	0.07	0	0	0.17	1.17
NONHSAT073629.2	826	48.05	228.07	2.24689	2.24689	Up	1.8958e-29	1.77296e-28	NA	0.22	1.5	0	5.51	0.45	0.94	8.62
NONHSAT242261.1	553	30.27	6.38	2.24624	-2.24624	Down	4.05784e-05	8.67838e-05	NA	0.39	0.08	0.75	0	0.11	0.16	1.49
NONHSAT073764.2	567	32.5	6.88	2.23994	-2.23994	Down	2.18246e-05	4.86322e-05	NA	1.06	0	0.22	0	0.3	0	1.58
NONHSAT094601.2	529	8.33	39.33	2.23926	2.23926	Up	3.02127e-06	7.58088e-06	NA	0.13	0.12	0.14	0	0.57	1.23	2.19
NONHSAT168999.1	935	32.35	152.66	2.23851	2.23851	Up	3.66435e-20	2.42808e-19	NA	0.45	0	0.26	1.62	1.15	1.06	4.54
NONHSAT196247.1	1524	24.58	115.93	2.23772	2.23772	Up	1.11683e-15	5.90446e-15	NA	0	0.47	0	0.63	0.94	0.15	2.19
NONHSAT182166.1	2401	20.58	97.02	2.23706	2.23706	Up	2.31279e-13	1.07034e-12	NA	0.04	0.11	0.05	0.01	0.36	0.46	1.03
NONHSAT006310.2	4247	239	1122	2.23101	2.23101	Up	1.12338e-136	4.6115e-135	NA	0.2	1.09	0.14	3	2.66	0.13	7.22
NONHSAT178453.1	1099	77.21	16.45	2.23068	-2.23068	Down	6.71436e-11	2.61875e-10	NA	0.55	0.98	0.22	0	0.34	0	2.09
NONHSAT227625.1	891	108.31	23.1	2.22918	-2.22918	Down	1.09885e-14	5.51157e-14	NA	0.42	0	2.02	0.05	0.3	0.24	3.03
NONHSAT013404.2	669	26.65	5.69	2.22761	-2.22761	Down	0.000127439	0.000251644	NA	0.53	0	0.33	0	0	0.19	1.05
NONHSAT195845.1	1855	84.37	394.96	2.22693	2.22693	Up	3.2191e-49	4.8578e-48	NA	0.31	0	0.56	1.12	1.99	1.51	5.49
NONHSAT256553.1	672	137.8	29.45	2.22621	-2.22621	Down	3.06962e-18	1.85471e-17	NA	0.69	0	3.58	0	0.36	0.65	5.28
NONHSAT249605.1	6924	342.28	1600.97	2.22572	2.22572	Up	1.36511e-193	8.15971e-192	NA	0.76	0.23	0.03	3.57	0.9	0.6	6.09
NONHSAT198925.1	987	63.55	297.16	2.2253	2.2253	Up	1.97011e-37	2.30295e-36	NA	0.82	0	0.49	2.93	2.66	1.46	8.36
NONHSAT141915.2	716	22.02	102.89	2.22424	2.22424	Up	5.42578e-14	2.60827e-13	NA	0.56	0.17	0	3.1	0.54	0.08	4.45
NONHSAT181606.1	864	41	8.82	2.21675	-2.21675	Down	2.15891e-06	5.51936e-06	NA	0.19	0.08	0.72	0	0.16	0.07	1.22
NONHSAT242856.1	442	65	14	2.21499	-2.21499	Down	2.4811e-09	8.5196e-09	NA	0.6	4.23	0.05	0.27	0.42	0.17	5.74
NONHSAT116698.2	753	20.44	94.76	2.21291	2.21291	Up	6.23158e-13	2.79981e-12	NA	0.26	0	0.3	2.57	0.4	0.23	3.76
NONHSAT093209.2	1645	148.35	32	2.21284	-2.21284	Down	2.20364e-19	1.4082e-18	NA	0	2.25	0.25	0.47	0	0	2.97
NONHSAT226015.1	703	29.79	6.43	2.21191	-2.21191	Down	5.50235e-05	0.000115199	NA	0.32	0.18	0.45	0.17	0.07	0	1.19
NONHSAT239780.1	2939	50.71	233.65	2.20403	2.20403	Up	1.8354e-29	1.71746e-28	NA	0.11	0.14	0.13	1.4	0.21	0.18	2.17
NONHSAT165292.1	540	24.12	5.24	2.20257	-2.20257	Down	0.000294997	0.000547048	NA	0.3	0.63	0.27	0	0.24	0	1.44
NR_036515.1	1774	254.55	1171.64	2.20253	2.20253	Up	1.99744e-140	8.4181e-139	LOC284454	1.27	1.98	0.23	12.47	1.71	1.2	18.86
NONHSAT121869.2	2859	474	103	2.20222	-2.20222	Down	6.24897e-58	1.10934e-56	NA	0.11	0.75	2.46	0.17	0.41	0.19	4.09
NR_135481.1	750	13.71	63.07	2.20175	2.20175	Up	4.86134e-09	1.63079e-08	LOC100505874	0.37	0.04	0	0.97	0.2	0.86	2.44
NONHSAT226678.1	252	23	5	2.20161	-2.20161	Down	0.000409838	0.000740049	NA	1.06	2.08	0.22	0.15	0	0.49	4
NONHSAT174722.1	706	28.69	6.24	2.20091	-2.20091	Down	7.9516e-05	0.00016227	NA	0.06	0.05	0.74	0.04	0.08	0.09	1.06
NONHSAT255827.1	3663	670.6	145.87	2.20075	-2.20075	Down	3.99358e-81	9.92101e-80	NA	0.12	0.68	2.78	0.44	0.28	0.15	4.45
NONHSAT118894.2	576	69.17	15.06	2.1994	-2.1994	Down	9.11287e-10	3.24253e-09	NA	1.37	0.32	1.05	0	0.28	0.35	3.37
NONHSAT135580.2	509	146.71	32.11	2.19185	-2.19185	Down	5.5781e-19	3.49578e-18	NA	4.2	0	2.32	1.79	0	0	8.31
NONHSAT184636.1	920	55.8	12.25	2.18746	-2.18746	Down	4.20415e-08	1.29567e-07	NA	0.74	0	0.5	0	0.31	0	1.55
NONHSAT239781.1	5196	1550.92	7063.44	2.18727	2.18727	Up	0	0	NA	2.79	2.94	0.89	18.38	8.3	3.1	36.4
NONHSAT147266.2	614	126.15	27.75	2.18456	-2.18456	Down	1.78196e-16	9.80811e-16	NA	0.18	0.8	3.61	0.35	0.04	0.7	5.68
NONHSAT061081.2	1895	26.31	119.59	2.18444	2.18444	Up	1.06872e-15	5.65866e-15	NA	0.08	0.12	0.1	0	0.52	0.8	1.62
NONHSAT007826.2	1481	50	11	2.1844	-2.1844	Down	2.16223e-07	6.20128e-07	NA	0.08	0.8	0.05	0.08	0.06	0.03	1.1
NONHSAT113866.2	963	27.63	125.58	2.18432	2.18432	Up	2.09011e-16	1.14617e-15	NA	0	0.88	0	0.59	1.43	0.96	3.86
NONHSAT242519.1	275	6.52	29.52	2.17877	2.17877	Up	6.96356e-05	0.000143347	NA	0.18	0	0.45	1.36	1.42	0.73	4.14
NONHSAT231932.1	4692	241.3	53.35	2.17725	-2.17725	Down	6.11413e-30	5.8066e-29	NA	0.75	0.19	0.1	0	0.24	0	1.28
NONHSAT220856.1	742	9.78	44.16	2.17486	2.17486	Up	1.17739e-06	3.113e-06	NA	0	0	0.27	1.45	0.1	0	1.82
NR_026860.1	1822	248.34	1119.09	2.17196	2.17196	Up	6.08519e-132	2.42291e-130	LINC00473	2.09	0.9	0.01	0.95	6.19	5.88	16.02
NONHSAT149880.1	689	46.79	10.39	2.17098	-2.17098	Down	5.84047e-07	1.59916e-06	NA	1.04	0	0.42	0	0	0.34	1.8
NONHSAT090916.2	588	6	27	2.16995	2.16995	Up	0.000148025	0.000289044	NA	0.04	0.28	0	0.42	0.59	0.16	1.49
NONHSAT253260.1	629	54	12	2.1699	-2.1699	Down	8.05363e-08	2.41506e-07	NA	0.32	1.66	0.43	0.21	0.23	0.04	2.89
NONHSAT116021.2	1717	20.93	94.18	2.16987	2.16987	Up	1.37633e-12	6.03772e-12	NA	0.14	0.15	0	0.23	0.56	0.4	1.48
NONHSAT075047.2	5468	98.29	441.02	2.16575	2.16575	Up	5.92784e-53	9.68169e-52	NA	0.2	0	0.14	0.71	0.68	0.34	2.07
NONHSAT130334.2	1965	85	19	2.16144	-2.16144	Down	1.87053e-11	7.60721e-11	NA	0.12	0.56	0.33	0.08	0.09	0.04	1.22
NONHSAT052956.2	1078	58	13	2.15752	-2.15752	Down	3.00317e-08	9.37625e-08	NA	0.06	1.51	0.02	0.18	0.02	0.08	1.87
NONHSAT205114.1	1033	81.68	363.69	2.15468	2.15468	Up	1.03925e-43	1.40907e-42	NA	0.55	0	1.02	2.99	3.15	1.99	9.7
NONHSAT203283.1	1189	31.11	138.13	2.1506	2.1506	Up	1.41027e-17	8.21918e-17	NA	0.18	0	0.33	0	2.59	0	3.1
NONHSAT256340.1	3186	60.76	269.18	2.1474	2.1474	Up	1.14832e-32	1.18144e-31	NA	0.35	0.03	0	0.7	0.82	0.31	2.21
NONHSAT105590.2	586	62	14	2.14682	-2.14682	Down	1.12109e-08	3.63951e-08	NA	0.42	2.87	0	0.33	0.25	0.04	3.91
NONHSAT072653.2	2142	602.52	2656.76	2.14061	2.14061	Up	8.05328e-305	7.4336e-303	NA	1.13	2.12	2.8	24.66	1.83	2.22	34.76
NONHSAT247443.1	3056	42	185	2.13909	2.13909	Up	7.32091e-23	5.40322e-22	NA	0.13	0.2	0.01	0.9	0.17	0.27	1.68
NR_028272.1	3735	15385.8	3496.67	2.13752	-2.13752	Down	0	0	NEAT1	0	83.69	21.02	10.6	0	9.46	124.77
NONHSAT213803.1	281	125	549	2.1349	2.1349	Up	2.44449e-64	4.7945e-63	NA	3.6	10.63	1.58	35.32	19.97	9.4	80.5
NONHSAT104492.2	9070	1012.01	231.24	2.12974	-2.12974	Down	1.20335e-116	4.20692e-115	NA	1.68	0.66	0	0.58	0	0	2.92
NONHSAT247424.1	7919	239.73	1048.16	2.1284	2.1284	Up	1.19263e-120	4.33003e-119	NA	0.5	0.11	0.01	1.36	0.69	0.77	3.44
NONHSAT170899.1	1417	625.59	2735.21	2.12838	2.12838	Up	0	0	NA	0	13.04	0	38.78	7.28	0	59.1
NONHSAT097519.2	754	187.09	42.83	2.12702	-2.12702	Down	5.99234e-23	4.44072e-22	NA	2.14	0	3.02	0	0.69	0.61	6.46
NONHSAT009459.2	602	36.71	8.41	2.12597	-2.12597	Down	1.25501e-05	2.8972e-05	NA	0.77	0	0.56	0	0	0.32	1.65
NONHSAT011081.2	414	8.5	37	2.12201	2.12201	Up	1.18736e-05	2.74789e-05	NA	0.18	0.26	0.14	1.02	1.24	0.24	3.08
NONHSAT169944.1	3035	115.23	26.48	2.12152	-2.12152	Down	1.09079e-14	5.47451e-14	NA	0	0.93	0.1	0.11	0	0.08	1.22
NONHSAT225763.1	4179	120.03	521.42	2.11907	2.11907	Up	1.21207e-60	2.25459e-59	NA	0.42	0.17	0.02	0.93	1.27	0.47	3.28
NONHSAT245976.1	2619	295	1281	2.11851	2.11851	Up	3.71756e-146	1.63127e-144	NA	0.81	1.6	0.28	8.5	2.29	0.35	13.83
NONHSAT249352.1	260	26	6	2.11545	-2.11545	Down	0.000247981	0.000465731	NA	0.11	3.97	0.1	0.71	0.13	0	5.02
NONHSAT245813.1	8499	325.53	75.21	2.11377	-2.11377	Down	2.07829e-38	2.48756e-37	NA	0.01	1	0.04	0.2	0	0	1.25
NONHSAT247442.1	1744	46	199	2.11309	2.11309	Up	4.04624e-24	3.13702e-23	NA	0.25	0.4	0	1.63	0.41	0.55	3.24
NONHSAT230921.1	690	38.1	8.81	2.11255	-2.11255	Down	9.33902e-06	2.19394e-05	NA	0.27	0.51	0.55	0.34	0	0	1.67
NONHSAT036712.2	403	77.18	17.88	2.10986	-2.10986	Down	2.92365e-10	1.08528e-09	NA	2.03	0	2.5	1.35	0	0	5.88
NONHSAT247436.1	1652	29	125	2.10783	2.10783	Up	1.09005e-15	5.76725e-15	NA	0.07	0.41	0	1.28	0.21	0.26	2.23
NONHSAT179933.1	1318	32.82	141.18	2.10491	2.10491	Up	1.71228e-17	9.93087e-17	NA	0.06	0.51	0.09	1.36	0.97	0.16	3.15
NONHSAT249525.1	1041	43	10	2.10431	-2.10431	Down	2.64464e-06	6.68581e-06	NA	0.1	1.11	0	0.07	0.11	0.04	1.43
NR_110929.1	392	8.51	36.58	2.10385	2.10385	Up	1.48234e-05	3.38562e-05	SVIL-AS1	0.38	0	0.15	0.2	0.82	1.47	3.02
NONHSAT137627.2	65392	14501.9	3376.23	2.10273	-2.10273	Down	0	0	NA	0.28	5.7	0	0.62	0.49	0	7.09
NONHSAT022123.2	1173	14	60.13	2.10268	2.10268	Up	2.83678e-08	8.87767e-08	NA	0.02	0.08	0.16	0.4	0.61	0.16	1.43
NONHSAT035474.2	2398	159.61	37.21	2.10077	-2.10077	Down	1.58177e-19	1.01758e-18	NA	0.36	1.05	0.22	0.21	0.07	0.07	1.98
NONHSAT083085.2	2398	159.61	37.21	2.10077	-2.10077	Down	1.58177e-19	1.01758e-18	NA	0.36	1.05	0.22	0.21	0.07	0.07	1.98
NONHSAT238270.1	2107	25.92	111.13	2.10013	2.10013	Up	4.66687e-14	2.25185e-13	NA	0	0	0.23	0.31	0.71	0.13	1.38
NR_134645.1	385	54.02	12.6	2.10005	-2.10005	Down	1.46108e-07	4.2617e-07	LOC101927168	1.7	0	1.69	0.3	0.26	0.35	4.3
NONHSAT243314.1	476	7	30	2.09956	2.09956	Up	8.95247e-05	0.000181238	NA	0.15	0.22	0.05	0.79	0.44	0.46	2.11
NONHSAT255449.1	563	24.33	5.71	2.09115	-2.09115	Down	0.000433559	0.000779062	NA	0.04	1.18	0.13	0	0.25	0	1.6
NONHSAT118388.2	753	87.74	20.63	2.08847	-2.08847	Down	2.44364e-11	9.85377e-11	NA	0.26	2.82	0.3	0	0.4	0.23	4.01
NONHSAT146178.2	2480	53.37	226.7	2.08671	2.08671	Up	7.64147e-27	6.56741e-26	NA	0.1	0	0.31	0.76	0.7	0.52	2.39
NR_110925.1	2097	112.45	26.68	2.07543	-2.07543	Down	5.13498e-14	2.47285e-13	SVIL-AS1	0.7	0.3	0.15	0	0	0.26	1.41
NR_131157.1	2598	42.88	180.51	2.07372	2.07372	Up	1.52122e-21	1.06974e-20	NKILA	0.12	0.27	0.02	0.91	0.21	0.42	1.95
NONHSAT011195.2	677	6.23	26.19	2.07173	2.07173	Up	0.000284397	0.00052867	NA	0	0.1	0.12	0.34	0.39	0.22	1.17
NONHSAT256871.1	910	33.91	142.08	2.06694	2.06694	Up	3.1671e-17	1.8124e-16	NA	0.07	0	0.67	0.71	2.54	0.38	4.37
NONHSAT087767.2	804	18.55	77.68	2.06615	2.06615	Up	4.3957e-10	1.60736e-09	NA	0.5	0	0	1.13	0.08	1.1	2.81
NR_033931.1	1984	131.58	31.44	2.06524	-2.06524	Down	4.73851e-16	2.55364e-15	LINC01085	0.05	1.28	0.37	0.18	0.15	0.02	2.05
NONHSAT005624.2	1105	193	806.28	2.0627	2.0627	Up	1.1093e-89	3.00393e-88	NA	1.2	2.18	0.86	3.53	8.12	4.8	20.69
NONHSAT012542.2	1996	96	23	2.06138	-2.06138	Down	4.33619e-12	1.83917e-11	NA	0.06	1.27	0.02	0.07	0.15	0.03	1.6
NONHSAT242518.1	662	17.48	72.91	2.06043	2.06043	Up	1.60004e-09	5.5818e-09	NA	0.14	0.15	0.32	0.82	1.69	0.21	3.33
NONHSAT098683.2	675	12	50	2.05892	2.05892	Up	5.90059e-07	1.61454e-06	NA	0.16	0.33	0	0.83	0.85	0.17	2.34
NONHSAT247434.1	1366	42	175	2.05892	2.05892	Up	9.29825e-21	6.31926e-20	NA	0.24	0.56	0	2.05	0.31	0.63	3.79
NONHSAT103348.2	1996	100	24	2.05887	-2.05887	Down	1.62883e-12	7.10536e-12	NA	0.16	1	0.14	0.07	0.12	0.07	1.56
NONHSAT215431.1	468	25	6	2.05887	-2.05887	Down	0.000413169	0.000745211	NA	0.15	1.34	0.19	0.19	0.06	0.1	2.03
NONHSAT209479.1	942	18.79	78.19	2.05704	2.05704	Up	4.32036e-10	1.58088e-09	NA	0.42	0	0	0.21	0.69	0.96	2.28
NONHSAT000515.2	722	13	54	2.05447	2.05447	Up	2.18157e-07	6.2538e-07	NA	0.18	0.26	0.03	0.62	0.39	0.78	2.26
NONHSAT176211.1	798	181.36	43.73	2.05214	-2.05214	Down	2.27131e-21	1.58517e-20	NA	1.03	3.02	1.66	0	0.73	0.52	6.96
NONHSAT206383.1	702	29	7	2.0506	-2.0506	Down	0.000148402	0.000289712	NA	0	1.27	0.03	0.19	0.03	0.03	1.55
NONHSAT181464.1	983	9.2	38.07	2.04897	2.04897	Up	1.39598e-05	3.2018e-05	NA	0	0	0.18	0.53	0.22	0.17	1.1
NONHSAT097195.2	576	29.91	7.25	2.04455	-2.04455	Down	0.000120331	0.000238927	NA	0	0.65	0.68	0.23	0	0.1	1.66
NONHSAT013879.2	2705	72.42	298.46	2.0431	2.0431	Up	6.33408e-34	6.76824e-33	NA	0.05	0.69	0	2.32	0.14	0.08	3.28
NONHSAT249192.1	1368	11.76	48.46	2.04293	2.04293	Up	9.96736e-07	2.65974e-06	NA	0.04	0.2	0	0.36	0.23	0.21	1.04
NONHSAT247430.1	1142	77	317	2.04158	2.04158	Up	6.80995e-36	7.66437e-35	NA	0.8	0.87	0	3.44	1.67	1.35	8.13
NONHSAT199041.1	1266	136.1	33.1	2.03974	-2.03974	Down	2.60276e-16	1.42e-15	NA	1.09	0.48	0.72	0.16	0.15	0.26	2.86
NONHSAT165550.1	2596	237.08	57.86	2.03471	-2.03471	Down	3.72472e-27	3.23924e-26	NA	1.43	0	0.34	0.2	0.15	0.14	2.26
NR_105059.1	1003	16.76	68.67	2.03468	2.03468	Up	6.30198e-09	2.09386e-08	CARMN	0.35	0	0	0.95	0.15	0.51	1.96
NONHSAT153063.1	2642	86	21	2.03392	-2.03392	Down	8.10305e-11	3.14063e-10	NA	0.07	0.77	0.04	0.08	0.09	0.01	1.06
NONHSAT182509.1	980	12.63	51.69	2.03305	2.03305	Up	4.73177e-07	1.30794e-06	NA	0.12	0.07	0.1	0.49	0.07	0.65	1.5
NONHSAT233307.1	9518	1290.46	315.34	2.03288	-2.03288	Down	9.57599e-140	4.02883e-138	NA	0.7	2.39	0.23	0.61	0	0.12	4.05
NONHSAT256695.1	559	9.71	39.69	2.03126	2.03126	Up	1.02832e-05	2.4021e-05	NA	0.28	0	0.11	0.09	0.79	0.85	2.12
NONHSAT209958.1	817	110	27	2.02645	-2.02645	Down	2.26372e-13	1.04862e-12	NA	0.39	3.55	0.05	0.28	0.14	0.35	4.76
NONHSAT094063.2	1487	14	57	2.02556	2.02556	Up	1.31588e-07	3.8593e-07	NA	0.07	0.16	0.01	0.73	0.18	0	1.15
NONHSAT112844.2	2740	318.19	78.36	2.02168	-2.02168	Down	1.37443e-35	1.53699e-34	NA	1.24	0	0.98	0.67	0	0	2.89
NONHSAT247435.1	1918	35	142	2.02049	2.02049	Up	9.18495e-17	5.1339e-16	NA	0.12	0.35	0	1.35	0.17	0.19	2.18
NONHSAT184657.1	1512	88.68	359.54	2.01949	2.01949	Up	6.16526e-40	7.66771e-39	NA	0.31	0.62	0.42	2.36	1.18	1.77	6.66
NONHSAT235683.1	959	67.13	16.56	2.01923	-2.01923	Down	1.09918e-08	3.57098e-08	NA	0.08	0	1.3	0.06	0.16	0.17	1.77
NONHSAT243798.1	1423	59.62	14.71	2.01898	-2.01898	Down	7.24087e-08	2.18054e-07	NA	0.2	0.23	0.46	0.12	0.02	0.09	1.12
NONHSAT149912.1	916	10.52	42.6	2.01774	2.01774	Up	5.359e-06	1.3002e-05	NA	0.16	0	0.08	0	0.59	0.45	1.28
NONHSAT202104.1	2465	127.83	31.64	2.01438	-2.01438	Down	3.44759e-15	1.77781e-14	NA	0.02	1.45	0	0.11	0.06	0.1	1.74
NONHSAT212943.1	1815	74.45	300.74	2.0142	2.0142	Up	1.4128e-33	1.494e-32	NA	0.29	0.6	0.11	1.54	0.41	1.68	4.63
NONHSAT173787.1	2708	123.44	30.61	2.01171	-2.01171	Down	1.07145e-14	5.38076e-14	NA	0.21	0.91	0.05	0.04	0.16	0.05	1.42
NONHSAT256954.1	812	29.88	7.41	2.01161	-2.01161	Down	0.000142813	0.000279546	NA	0.25	0.68	0.06	0	0	0.2	1.19
NONHSAT030909.2	614	6.27	25.28	2.01148	2.01148	Up	0.000468507	0.000835369	NA	0.12	0	0.1	0	0.68	0.31	1.21
NONHSAT233505.1	1901	388.67	96.49	2.01007	-2.01007	Down	8.84318e-43	1.174e-41	NA	0.35	5.39	0.02	0.82	0.12	0.22	6.92
NONHSAT030763.2	763	38.9	9.66	2.00965	-2.00965	Down	1.44613e-05	3.30833e-05	NA	0.57	0.42	0.23	0.33	0	0	1.55
NONHSAT161692.1	2348	5093.66	1268.43	2.00564	-2.00564	Down	0	0	NA	2.02	1.81	37.03	11.42	0.86	0.28	53.42
NR_002196.2	2348	5093.66	1268.43	2.00564	-2.00564	Down	0	0	H19	2.02	1.81	37.03	11.42	0.86	0.28	53.42
NONHSAT245616.1	16730	201.82	810.12	2.00509	2.00509	Up	6.36912e-87	1.68199e-85	NA	0	0.33	0	0.31	0.45	0.26	1.35
NONHSAT198260.1	561	59.51	14.86	2.00168	-2.00168	Down	8.7939e-08	2.62468e-07	NA	2.37	0	0.03	0.07	0.48	0.11	3.06
NONHSAT073820.2	513	13.48	53.96	2.00109	2.00109	Up	3.51473e-07	9.86105e-07	NA	0.21	0.26	0.2	1.52	0.1	1.14	3.43
NONHSAT053974.2	587	8	32	2.00002	2.00002	Up	8.8154e-05	0.000178641	NA	0.04	0.34	0.04	1.03	0.17	0.24	1.86
NONHSAT247738.1	6494	244.19	61.05	1.99992	-1.99992	Down	2.44945e-27	2.14197e-26	NA	0.07	0.95	0	0.15	0.05	0	1.22
NONHSAT185439.1	684	32.62	8.16	1.99909	-1.99909	Down	7.56918e-05	0.000155002	NA	0.78	0	0.25	0.12	0.06	0.11	1.32
NONHSAT075265.2	1595	99.85	25	1.99781	-1.99781	Down	4.47547e-12	1.89677e-11	NA	0.68	0.44	0.26	0	0	0.32	1.7
NONHSAT099144.2	2356	199	793	1.99458	1.99458	Up	1.48135e-84	3.82947e-83	NA	0.22	2.05	0.04	7.14	0.33	0.34	10.12
NONHSAT242854.1	1628	345	87	1.98749	-1.98749	Down	1.23771e-37	1.45341e-36	NA	0.38	5.35	0.18	0.49	0.51	0.2	7.11
NR_045026.1	552	45.36	11.44	1.98731	-1.98731	Down	3.33695e-06	8.33032e-06	LRRC75A-AS1	0	0	1.75	0.58	0	0	2.33
NONHSAT004287.2	3181	116.57	29.44	1.98532	-1.98532	Down	9.49695e-14	4.49483e-13	NA	0.15	0.77	0.03	0	0.08	0.11	1.14
NONHSAT098132.2	1697	269	68	1.98398	-1.98398	Down	1.18842e-29	1.11803e-28	NA	0.66	1.62	1.32	0.31	0.49	0.1	4.5
NONHSAT229703.1	942	65.25	16.5	1.98349	-1.98349	Down	2.56597e-08	8.06675e-08	NA	0.63	0.72	0.32	0.34	0	0.09	2.1
NONHSAT152381.1	782	7.88	31.11	1.98113	1.98113	Up	0.000121933	0.000241892	NA	0	0.18	0.09	0.28	0.57	0.1	1.22
NONHSAT237231.1	297	19	75	1.98091	1.98091	Up	2.44235e-09	8.39244e-09	NA	0.74	0.14	0.86	2.09	3.7	2.02	9.55
NR_037923.1	4838	183.67	46.54	1.98055	-1.98055	Down	1.02057e-20	6.92443e-20	DYX1C1-CCPG1	0.45	0.36	0.03	0.14	0	0.07	1.05
NONHSAT188800.1	1488	242.43	61.72	1.97374	-1.97374	Down	1.02623e-26	8.77986e-26	NA	0.24	0	2.86	0.75	0.13	0.09	4.07
NR_137181.1	3026	292.08	74.37	1.97355	-1.97355	Down	7.66117e-32	7.70583e-31	MIR100HG	0.34	1.79	0.3	0	0.26	0.25	2.94
NONHSAT209031.1	2513	102	26	1.97196	-1.97196	Down	4.03651e-12	1.71592e-11	NA	0.05	0.98	0.07	0.07	0.1	0.06	1.33
NONHSAT170930.1	1938	61.14	15.6	1.97055	-1.97055	Down	7.99015e-08	2.3972e-07	NA	0.04	0.86	0	0.1	0.03	0.05	1.08
NONHSAT246254.1	4715	109.46	428.98	1.97053	1.97053	Up	7.15714e-46	1.01037e-44	NA	0.11	0.14	0.22	1.28	0.47	0.25	2.47
NONHSAT216208.1	1204	123.45	31.53	1.96911	-1.96911	Down	2.47587e-14	1.21486e-13	NA	0	0	1.97	0	0	0.55	2.52
NR_102706.1	1712	125.78	492.17	1.96828	1.96828	Up	2.72802e-52	4.40275e-51	MMP24-AS1	0.07	2.04	0	4.29	2.35	0	8.75
NONHSAT253436.1	726	90	23	1.96827	-1.96827	Down	7.66157e-11	2.97658e-10	NA	0.3	3.33	0.11	0.29	0.26	0.22	4.51
NONHSAT162219.1	576	115.24	29.48	1.96681	-1.96681	Down	1.84427e-13	8.59023e-13	NA	2.44	0	1.94	0	1.27	0	5.65
NONHSAT234420.1	503	39	10	1.96345	-1.96345	Down	1.89785e-05	4.26899e-05	NA	0.19	1.63	0.47	0.06	0.25	0.19	2.79
NONHSAT122024.2	832	76.99	299.21	1.95844	1.95844	Up	2.87841e-32	2.92885e-31	NA	0.48	2.05	0.08	0.61	6.4	1.32	10.94
NONHSAT005658.2	1742	70.64	18.22	1.95494	-1.95494	Down	9.51821e-09	3.10873e-08	NA	0.47	0.24	0.17	0.03	0.2	0	1.11
NONHSAT171866.1	1204	43.57	168.76	1.95359	1.95359	Up	7.54011e-19	4.69237e-18	NA	0.21	0.78	0	0.72	1.21	1.19	4.11
NONHSAT213768.1	1087	55.76	215.3	1.94907	1.94907	Up	1.53127e-23	1.15931e-22	NA	0	1.55	0	3.42	1.31	0.05	6.33
NONHSAT119065.2	2726	36.95	142.62	1.94855	1.94855	Up	4.04745e-16	2.18868e-15	NA	0.04	0.33	0	0.53	0.15	0.45	1.5
NONHSAT148541.1	283	27	7	1.94751	-1.94751	Down	0.000401336	0.000726085	NA	0.2	3.36	0.18	0.25	0.44	0.1	4.53
NONHSAT244297.1	534	27	7	1.94751	-1.94751	Down	0.000401336	0.000726085	NA	0.52	0.5	0.28	0.16	0	0.18	1.64
NONHSAT258400.1	261	27	7	1.94751	-1.94751	Down	0.000401336	0.000726085	NA	1.22	1.15	0.93	0.56	0	0.35	4.21
NONHSAT168947.1	2194	198	762.83	1.94588	1.94588	Up	7.28909e-79	1.76865e-77	NA	0.69	1.06	0.35	1.36	0.97	4.94	9.37
NONHSAT100322.2	2261	277.72	1066.96	1.94183	1.94183	Up	3.03957e-109	1.00392e-107	NA	1.76	0	0.63	2.85	5.54	1.85	12.63
NONHSAT046812.2	6721	378.71	98.7	1.93995	-1.93995	Down	6.65721e-40	8.27325e-39	NA	0.02	1.55	0	0.27	0.06	0	1.9
NONHSAT094619.2	8025	505.01	131.71	1.93892	-1.93892	Down	1.37728e-52	2.23088e-51	NA	0.27	1.13	0.15	0.37	0	0	1.92
NONHSAT233308.1	3312	195	50.86	1.93885	-1.93885	Down	2.46488e-21	1.71733e-20	NA	0.08	1.49	0.04	0.23	0.04	0.07	1.95
NONHSAT221507.1	1235	18.41	70.54	1.93797	1.93797	Up	1.18376e-08	3.8366e-08	NA	0	0	0.29	0	0.34	0.88	1.51
NONHSAT198447.1	828	20.89	80	1.93721	1.93721	Up	1.27292e-09	4.47985e-09	NA	0.15	0.57	0	1.15	0.42	0.74	3.03
NONHSAT239198.1	1667	41.59	159.23	1.93683	1.93683	Up	1.09428e-17	6.41798e-17	NA	0.23	0.16	0.15	0.42	1.53	0.15	2.64
NONHSAT070722.2	3198	107.09	28	1.9353	-1.9353	Down	2.23181e-12	9.64897e-12	NA	0.05	0.83	0.03	0.11	0.05	0.04	1.11
NONHSAT122487.2	597	38	10	1.92598	-1.92598	Down	3.07547e-05	6.70646e-05	NA	0.04	1.93	0.07	0.14	0.08	0.19	2.45
NONHSAT203418.1	1256	75.09	19.77	1.92529	-1.92529	Down	4.7025e-09	1.57912e-08	NA	0.14	1.45	0.08	0.39	0	0	2.06
NONHSAT233527.1	526	39.95	10.52	1.92504	-1.92504	Down	1.93713e-05	4.35224e-05	NA	1.66	0.14	0	0	0	0.48	2.28
NR_104659.1	579	38.83	10.25	1.92153	-1.92153	Down	2.59262e-05	5.71123e-05	LOC102467080	0	0	1.41	0.14	0.09	0.21	1.85
NONHSAT168603.1	527	14	53	1.92059	1.92059	Up	8.96985e-07	2.40587e-06	NA	0.13	0.7	0	2.08	0.53	0.14	3.58
NONHSAT257446.1	773	9.27	35.04	1.91838	1.91838	Up	6.56035e-05	0.000135675	NA	0.21	0.07	0	0.58	0.12	0.4	1.38
NONHSAT245047.1	753	46.68	12.35	1.91827	-1.91827	Down	4.08486e-06	1.00666e-05	NA	0.44	1.19	0.08	0.25	0.13	0.03	2.12
NONHSAT041383.2	733	68	18	1.91752	-1.91752	Down	2.71365e-08	8.50863e-08	NA	0.21	2.6	0.03	0.21	0.32	0.06	3.43
NONHSAT209842.1	2051	80.24	21.25	1.91684	-1.91684	Down	1.56847e-09	5.47595e-09	NA	0.14	0.58	0.22	0.04	0.1	0.08	1.16
NONHSAT088505.2	6340	283.14	75	1.91653	-1.91653	Down	8.36683e-30	7.90616e-29	NA	0.2	0.31	0.41	0.16	0.08	0.02	1.18
NONHSAT237632.1	1087	347	92	1.91521	-1.91521	Down	4.10467e-36	4.64634e-35	NA	0.8	0.61	5.05	1.33	0.25	0.43	8.47
NONHSAT255445.1	1117	75.69	20.1	1.91288	-1.91288	Down	4.75812e-09	1.59703e-08	NA	0.28	1.5	0.09	0.1	0.26	0.05	2.28
NONHSAT015957.2	1975	3562.36	13413.8	1.91283	1.91283	Up	0	0	NA	1.11	49.21	0.87	93.75	5.16	52.81	202.91
NONHSAT155818.1	891	27.26	7.26	1.90872	-1.90872	Down	0.000449996	0.000804646	NA	0.06	0.78	0.05	0.08	0.09	0.03	1.09
NONHSAT199197.1	8092	88.72	332.84	1.90752	1.90752	Up	1.56263e-34	1.69524e-33	NA	0.07	0.2	0	0.37	0.43	0.07	1.14
NONHSAT254966.1	927	12	45	1.90691	1.90691	Up	6.62269e-06	1.58646e-05	NA	0.05	0.27	0.04	0.36	0.64	0.14	1.5
NONHSAT209638.1	962	30	8	1.90687	-1.90687	Down	0.000234507	0.000442377	NA	0.04	0.7	0.12	0.1	0.07	0.02	1.05
NONHSAT203852.1	758	7.52	28.11	1.9023	1.9023	Up	0.000377745	0.000686751	NA	0.1	0.17	0	0.15	0.45	0.26	1.13
NONHSAT252679.1	2189	99.69	26.74	1.89843	-1.89843	Down	2.29565e-11	9.27533e-11	NA	0	1.05	0.17	0.15	0.13	0	1.5
NONHSAT258962.1	5202	1033.33	3849.61	1.89743	1.89743	Up	0	0	NA	1.88	1.75	0.7	14.47	1.32	0.87	20.99
NONHSAT247441.1	1078	29	108	1.89693	1.89693	Up	3.51763e-12	1.50094e-11	NA	0.37	0.28	0	1.59	0.31	0.47	3.02
NONHSAT229867.1	5111	676.94	181.91	1.89578	-1.89578	Down	7.42077e-68	1.54054e-66	NA	0.55	0	1.88	0	0	0.7	3.13
NONHSAT201070.1	723	10.5	39	1.89311	1.89311	Up	2.99338e-05	6.53619e-05	NA	0.15	0.24	0	0.78	0.34	0.22	1.73
NONHSAT221320.1	609	22.24	82.6	1.89301	1.89301	Up	1.2458e-09	4.38724e-09	NA	0.82	0	0	2.15	1.39	0	4.36
NR_046251.1	3805	376.57	101.44	1.89227	-1.89227	Down	1.90632e-38	2.28451e-37	FGD5-AS1	0	0.96	1.18	0.22	0	0.34	2.7
NONHSAT189245.1	1401	97.28	26.23	1.8909	-1.8909	Down	4.48916e-11	1.77545e-10	NA	0.48	0.27	0.7	0	0	0.39	1.84
NONHSAT258497.1	2993	30	111	1.88755	1.88755	Up	2.0981e-12	9.08931e-12	NA	0	0.28	0	0.61	0.23	0	1.12
NONHSAT155829.1	238	10	37	1.88755	1.88755	Up	4.96e-05	0.000104595	NA	0.13	1.7	0	2.93	1.44	1.21	7.41
NONHSAT186100.1	481	37	10	1.8875	-1.8875	Down	4.96208e-05	0.000104625	NA	0.34	1.94	0.14	0.18	0.27	0.1	2.97
NONHSAT249787.1	4063	156.09	42.22	1.88636	-1.88636	Down	8.06752e-17	4.52273e-16	NA	0.15	0.72	0.09	0.1	0.13	0	1.19
NONHSAT233506.1	1941	384.67	104.05	1.88632	-1.88632	Down	4.45512e-39	5.43058e-38	NA	0.25	5.38	0	0.51	0.44	0.24	6.82
NONHSAT172545.1	275	56.35	208.14	1.88509	1.88509	Up	6.90251e-22	4.91673e-21	NA	2.61	3.96	0.49	4.88	9.68	9.34	30.96
NONHSAT007666.2	489	725.39	196.44	1.88465	-1.88465	Down	5.06844e-72	1.11252e-70	NA	10.31	0	22.8	1.61	2.14	6.35	43.21
NONHSAT034713.2	680	39	144	1.88455	1.88455	Up	1.28503e-15	6.7711e-15	NA	0.26	1.27	0.12	3.99	0.6	0.83	7.07
NONHSAT122633.2	4810	205.96	55.79	1.88426	-1.88426	Down	1.15793e-21	8.18326e-21	NA	0.21	0.85	0.03	0.17	0.09	0	1.35
NONHSAT257363.1	25925	2940.43	798.24	1.88111	-1.88111	Down	3.49649e-285	3.02253e-283	NA	0.24	1.81	0.63	0.16	0	0.46	3.3
NONHSAT169732.1	1557	96.06	26.13	1.87821	-1.87821	Down	7.22563e-11	2.81122e-10	NA	0.17	1.43	0.08	0.17	0.18	0.03	2.06
NONHSAT139290.2	502	44	12	1.87445	-1.87445	Down	1.06299e-05	2.47749e-05	NA	0.42	1.5	0.56	0.68	0	0	3.16
NONHSAT161903.1	637	52.83	14.41	1.87426	-1.87426	Down	1.39768e-06	3.66146e-06	NA	0	2.52	0.11	0.11	0.31	0.13	3.18
NONHSAT102816.2	595	9.57	35.01	1.8712	1.8712	Up	8.71644e-05	0.00017676	NA	0.27	0.06	0.05	0.65	0.86	0	1.89
NONHSAT252161.1	6906	119.82	437.24	1.86758	1.86758	Up	1.29929e-43	1.7563e-42	NA	0	0.14	0.22	0.43	0.92	0	1.71
NONHSAT160595.1	1218	58.37	16.02	1.86533	-1.86533	Down	4.28868e-07	1.1913e-06	NA	0.41	0	0.53	0.19	0	0.11	1.24
NONHSAT048073.2	452	34.68	9.53	1.86353	-1.86353	Down	9.8442e-05	0.000197926	NA	0.18	0.19	1.42	0.13	0.44	0	2.36
NONHSAT252332.1	1182	40	11	1.86247	-1.86247	Down	2.90431e-05	6.35245e-05	NA	0.17	0.58	0.11	0.08	0.13	0	1.07
NR_024397.1	822	24.83	89.75	1.85385	1.85385	Up	4.29467e-10	1.57206e-09	NUTM2A-AS1	0.15	0.41	0.2	0.85	0.6	1.11	3.32
NONHSAT232273.1	3610	42.74	154.41	1.85313	1.85313	Up	2.69113e-16	1.46755e-15	NA	0.01	0	0.2	0.74	0	0.21	1.16
NONHSAT245259.1	872	83	23	1.85145	-1.85145	Down	1.99446e-09	6.90128e-09	NA	0.1	2.38	0.27	0.29	0.19	0.15	3.38
NR_109986.1	2874	173.85	48.25	1.84922	-1.84922	Down	4.17373e-18	2.50455e-17	LOC101928882	0.01	0.34	0.89	0.12	0.01	0.22	1.59
NONHSAT172278.1	1741	180	50	1.84797	-1.84797	Down	1.12432e-18	6.93698e-18	NA	0.15	2.68	0.08	0.3	0.26	0.08	3.55
NR_038263.1	574	11.82	42.48	1.84558	1.84558	Up	1.85251e-05	4.17294e-05	SOCS2-AS1	0.47	0	0	0.49	0.78	0.58	2.32
NONHSAT160637.1	581	39.5	11	1.84433	-1.84433	Down	3.67356e-05	7.92116e-05	NA	0.41	1.14	0.33	0.52	0	0	2.4
NONHSAT149910.1	587	30.5	8.5	1.84325	-1.84325	Down	0.000288804	0.000536477	NA	0.06	1.57	0.04	0.33	0.06	0	2.06
NONHSAT189250.1	442	92.13	25.72	1.84076	-1.84076	Down	3.07991e-10	1.1413e-09	NA	1.16	5.33	0.2	0	0.06	1.39	8.14
NONHSAT247444.1	2097	43	154	1.84054	1.84054	Up	4.027e-16	2.17889e-15	NA	0.24	0.25	0	1.08	0.25	0.33	2.15
NONHSAT256039.1	928	93	333	1.84024	1.84024	Up	5.41109e-33	5.6274e-32	NA	0.48	1.29	0.7	3.3	3.18	1.93	10.88
NONHSAT152395.1	1999	100.01	27.93	1.84023	-1.84023	Down	5.48621e-11	2.15449e-10	NA	0.07	1.34	0	0	0.3	0	1.71
NONHSAT056046.2	2407	3245.84	11595.5	1.83692	1.83692	Up	0	0	NA	0	24.86	8.88	39.64	24.73	39.63	137.74
NONHSAT165303.1	1388	47.2	13.22	1.83604	-1.83604	Down	6.8706e-06	1.64198e-05	NA	0.36	0.49	0	0	0.21	0	1.06
NR_104645.1	2214	170.26	47.7	1.83566	-1.83566	Down	1.33046e-17	7.76603e-17	LINC01204	0.11	1.83	0.14	0.33	0.12	0.04	2.57
NONHSAT151931.1	814	151.76	42.54	1.83488	-1.83488	Down	7.54743e-16	4.0315e-15	NA	0.43	3.49	1.09	0.48	0.46	0.31	6.26
NONHSAT113496.2	2125	108.68	387.59	1.83447	1.83447	Up	5.75451e-38	6.81614e-37	NA	0.84	0.09	0.11	0.78	1.51	1.6	4.93
NONHSAT251177.1	1041	13.39	47.74	1.83407	1.83407	Up	6.18317e-06	1.48823e-05	NA	0.05	0.13	0.12	0.23	0.63	0.18	1.34
NONHSAT207507.1	1440	78.64	279.26	1.8283	1.8283	Up	1.0482e-27	9.2637e-27	NA	0	0.95	0.43	1.18	2.18	0.95	5.69
NONHSAT173662.1	1370	46	13	1.8231	-1.8231	Down	9.92886e-06	2.32515e-05	NA	0.06	0.8	0.07	0.12	0.08	0.02	1.15
NONHSAT200054.1	3687	232.28	821.15	1.8218	1.8218	Up	1.03925e-77	2.48236e-76	NA	0.68	0.79	0.01	0.3	3.63	0.74	6.15
NONHSAT228709.1	751	15.05	53.19	1.82141	1.82141	Up	2.04882e-06	5.2521e-06	NA	0.24	0.05	0.15	0.59	0.9	0.22	2.15
NONHSAT010691.2	2280	333	1175	1.81909	1.81909	Up	3.77598e-110	1.25475e-108	NA	1.48	1.97	0.05	9.84	0.27	1.7	15.31
NONHSAT076114.2	1953	203.05	57.57	1.81842	-1.81842	Down	1.90835e-20	1.28149e-19	NA	0.28	2.59	0.01	0.11	0.25	0.27	3.51
NONHSAT190964.1	2982	327.81	93	1.81753	-1.81753	Down	5.49562e-32	5.55387e-31	NA	0.53	2.13	0.14	0.56	0.08	0.07	3.51
NONHSAT240255.1	632	10.28	36.2	1.81617	1.81617	Up	9.24126e-05	0.0001866	NA	0.32	0.06	0	0.55	0.24	0.61	1.78
NONHSAT150262.1	882	30.17	8.58	1.81404	-1.81404	Down	0.000361992	0.00066017	NA	0.15	0.54	0.19	0	0.07	0.15	1.1
NONHSAT160123.1	1173	214.71	61.16	1.81171	-1.81171	Down	1.98947e-21	1.39263e-20	NA	0.77	1.56	1.81	0.01	1.15	0	5.3
NONHSAT175094.1	1061	42	12	1.80733	-1.80733	Down	2.70276e-05	5.93797e-05	NA	0.02	1.14	0.02	0.14	0.06	0.06	1.44
NONHSAT183570.1	594	10.58	36.99	1.80582	1.80582	Up	8.26262e-05	0.00016819	NA	0.38	0	0.02	0.86	0.38	0.35	1.99
NONHSAT237163.1	1718	52.19	14.94	1.80457	-1.80457	Down	2.95697e-06	7.42752e-06	NA	0.07	0.71	0.05	0.12	0.06	0.02	1.03
NONHSAT168972.1	1425	44.76	12.82	1.80379	-1.80379	Down	1.51124e-05	3.44554e-05	NA	0.15	0.62	0.06	0.04	0.14	0.02	1.03
NONHSAT258973.1	1160	45.07	12.91	1.80366	-1.80366	Down	1.41334e-05	3.238e-05	NA	0.18	0.78	0.08	0.1	0.1	0.06	1.3
NONHSAT200104.1	1581	29.73	103.61	1.80119	1.80119	Up	4.80402e-11	1.89387e-10	NA	0.05	0.48	0	1.05	0.38	0.09	2.05
NONHSAT103205.2	517	25	87	1.79911	1.79911	Up	1.72388e-09	5.99464e-09	NA	0.49	0.92	0	2.84	0.88	0.79	5.92
NONHSAT253806.1	9978	161.28	560.23	1.79647	1.79647	Up	1.29296e-52	2.09706e-51	NA	0.05	0.31	0.04	0.69	0.2	0.31	1.6
NR_028308.1	1659	45.29	157.31	1.79637	1.79637	Up	6.01484e-16	3.22798e-15	BRE-AS1	0.32	0.22	0.07	0.46	1.18	0.44	2.69
NR_125728.1	1823	47.86	166.15	1.79562	1.79562	Up	9.50641e-17	5.30995e-16	LINC00680	0	0	0.49	1.01	0.57	0.46	2.53
NONHSAT012619.2	328	62.39	18	1.7933	-1.7933	Down	3.6159e-07	1.0128e-06	NA	1.37	1.42	2.5	0.8	0.36	0.5	6.95
NONHSAT073208.2	2918	37.39	129.57	1.79303	1.79303	Up	2.2701e-13	1.05147e-12	NA	0	0.35	0.01	0.55	0.38	0.05	1.34
NONHSAT257600.1	1936	163.23	47.17	1.79094	-1.79094	Down	1.99157e-16	1.09385e-15	NA	0.93	0.39	0.46	0.1	0.12	0.3	2.3
NONHSAT123908.2	767	40.4	11.69	1.78906	-1.78906	Down	4.35587e-05	9.26845e-05	NA	0.16	1.17	0.17	0.26	0.06	0.06	1.88
NONHSAT245525.1	553	38	11	1.78847	-1.78847	Down	7.38359e-05	0.000151423	NA	1.07	0.06	0.42	0.15	0.09	0.26	2.05
NONHSAT200176.1	1009	267.4	77.56	1.78559	-1.78559	Down	8.41216e-26	6.97066e-25	NA	0.21	0.47	4.68	0	0	1.65	7.01
NONHSAT035586.2	599	156.67	539.66	1.78434	1.78434	Up	2.71129e-50	4.19084e-49	NA	1.44	4.27	1.42	4.32	11.21	6.62	29.28
NONHSAT187807.1	787	9	31	1.78429	1.78429	Up	0.00035131	0.000642409	NA	0.03	0.24	0.05	0.56	0.24	0.17	1.29
NONHSAT191934.1	1915	93.22	27.1	1.78232	-1.78232	Down	5.89459e-10	2.13397e-09	NA	0.39	0.71	0.08	0.29	0.02	0.02	1.51
NONHSAT186250.1	961	42.5	146.1	1.78144	1.78144	Up	9.13661e-15	4.60391e-14	NA	0.51	0	0.39	2.63	0.42	0.64	4.59
NONHSAT242670.1	1348	41.52	12.09	1.77997	-1.77997	Down	3.63606e-05	7.84721e-05	NA	0	0.72	0.13	0.09	0.07	0.05	1.06
NONHSAT033915.2	910	38.78	11.31	1.77769	-1.77769	Down	6.68153e-05	0.000137989	NA	0.29	0	0.57	0	0.29	0	1.15
NONHSAT215646.1	1835	113	387	1.77603	1.77603	Up	2.45593e-36	2.79617e-35	NA	0.61	0.89	0.01	1.44	3.15	0.09	6.19
NONHSAT225162.1	3377	35.84	122.54	1.77363	1.77363	Up	1.47541e-12	6.46312e-12	NA	0	0.1	0.13	0.45	0.19	0.16	1.03
NONHSAT010500.2	675	41	12	1.77257	-1.77257	Down	4.28212e-05	9.12223e-05	NA	0.2	1.57	0.06	0.12	0.21	0.1	2.26
NONHSAT213624.1	1500	52.39	15.35	1.77103	-1.77103	Down	3.79168e-06	9.38709e-06	NA	0.12	0.85	0	0.25	0	0	1.22
NONHSAT163254.1	1724	326.17	95.57	1.77097	-1.77097	Down	8.93603e-31	8.73886e-30	NA	0.56	1.59	2	0.44	0.24	0.53	5.36
NONHSAT160836.1	472	37.5	11	1.76936	-1.76936	Down	9.29622e-05	0.000187654	NA	0	2.5	0.16	0.68	0	0	3.34
NONHSAT163161.1	756	21.31	72.6	1.76846	1.76846	Up	5.44642e-08	1.66045e-07	NA	0.06	0.55	0.16	2.13	0.14	0.19	3.23
NONHSAT248976.1	1110	35.13	10.32	1.76724	-1.76724	Down	0.000157085	0.000305628	NA	0	0.95	0	0.17	0	0.05	1.17
NONHSAT253575.1	442	34	10	1.76551	-1.76551	Down	0.000202572	0.000386804	NA	0.11	2.47	0.05	0.4	0	0.23	3.26
NR_037934.1	1121	51	15	1.76551	-1.76551	Down	5.34189e-06	1.29676e-05	SEPSECS-AS1	0	0.67	0.45	0.18	0.14	0	1.44
NONHSAT055937.2	498	34.96	118.8	1.76478	1.76478	Up	3.81647e-12	1.62506e-11	NA	0.36	1.88	0	0.7	2.96	2.37	8.27
NR_110473.1	519	22.24	75.5	1.76334	1.76334	Up	3.15785e-08	9.84287e-08	LINC-PINT	0.47	0	0.48	1.01	2.02	0.72	4.7
NONHSAT207610.1	608	10.02	34	1.76267	1.76267	Up	0.000205896	0.000392708	NA	0.15	0.11	0.14	0.4	0.12	0.84	1.76
NONHSAT021206.2	731	32.38	9.55	1.76151	-1.76151	Down	0.000294067	0.000545573	NA	0.46	0	0.47	0.08	0	0.23	1.24
NONHSAT253484.1	1159	61	18	1.76079	-1.76079	Down	6.76989e-07	1.83977e-06	NA	0	1.58	0	0.15	0.14	0.07	1.94
NONHSAT167995.1	5933	496.34	146.57	1.75972	-1.75972	Down	1.51358e-45	2.12326e-44	NA	0.35	1.43	0.26	0.02	0.01	0.46	2.53
NONHSAT247007.1	1633	84.65	25	1.75956	-1.75956	Down	4.93555e-09	1.65387e-08	NA	0.06	0.92	0.33	0	0.13	0.19	1.63
NONHSAT224936.1	1015	44	13	1.75897	-1.75897	Down	2.48491e-05	5.49296e-05	NA	0.14	1.11	0	0.15	0.07	0.08	1.55
NONHSAT068285.2	1238	142	42	1.75741	-1.75741	Down	3.74657e-14	1.81906e-13	NA	0.33	2.87	0.05	0.57	0.16	0.07	4.05
NONHSAT017287.2	1026	45.52	13.48	1.75566	-1.75566	Down	1.84593e-05	4.15927e-05	NA	0.18	0.96	0.07	0.26	0.06	0	1.53
NONHSAT258644.1	802	81	24	1.75486	-1.75486	Down	1.12175e-08	3.64139e-08	NA	0.08	2.93	0.07	0.48	0.17	0.08	3.81
NONHSAT248659.1	12867	612.75	181.58	1.75467	-1.75467	Down	1.3535e-55	2.30831e-54	NA	0.68	0.31	0.01	0.08	0.14	0.07	1.29
NONHSAT239537.1	1780	74.24	22	1.75467	-1.75467	Down	4.56996e-08	1.40373e-07	NA	0.29	0.17	0.4	0.01	0.02	0.22	1.11
NONHSAT159258.1	771	14.49	48.81	1.75214	1.75214	Up	9.48126e-06	2.22607e-05	NA	0.17	0	0.22	0.18	1.01	0.3	1.88
NONHSAT098085.2	981	33.11	9.83	1.75198	-1.75198	Down	0.00026504	0.000495016	NA	0	0.66	0.24	0.19	0	0.05	1.14
NONHSAT125813.2	2103	439.62	1480.06	1.75135	1.75135	Up	2.82629e-131	1.11896e-129	NA	2.87	1.59	0.18	0.48	8.17	6.13	19.42
NONHSAT209557.1	583	37	11	1.75	-1.75	Down	0.0001169	0.000232548	NA	0.39	1.08	0.29	0.14	0.21	0.12	2.23
NONHSAT132941.2	4630	72.35	243.33	1.74987	1.74987	Up	5.11971e-23	3.80324e-22	NA	0.12	0.18	0.05	0.6	0.41	0.14	1.5
NONHSAT136495.2	447	149.75	503.55	1.7496	1.7496	Up	7.91158e-46	1.11655e-44	NA	3.7	3.15	2.03	13.88	11.02	5.87	39.65
NONHSAT212410.1	2081	67.27	20.02	1.7485	-1.7485	Down	2.08549e-07	5.98888e-07	NA	0.23	0.56	0.02	0.04	0	0.16	1.01
NONHSAT215285.1	2575	44.46	149.33	1.74795	1.74795	Up	1.04749e-14	5.2631e-14	NA	0	0.32	0.11	0.32	0.21	0.69	1.65
NONHSAT198239.1	638	13.12	44.04	1.74707	1.74707	Up	2.69012e-05	5.9122e-05	NA	0.46	0	0	0.92	0.74	0.1	2.22
NONHSAT144545.2	732	150.08	44.71	1.74704	-1.74704	Down	9.19766e-15	4.63372e-14	NA	0.69	4.21	0.82	0	0.8	0.61	7.13
NONHSAT070987.2	939	19.58	65.7	1.74654	1.74654	Up	2.94966e-07	8.34729e-07	NA	0.27	0.02	0.14	0.76	0.48	0.41	2.08
NONHSAT170901.1	756	137.04	458.37	1.74194	1.74194	Up	1.25234e-41	1.62172e-40	NA	0.83	4.52	0	13.84	0.23	1.48	20.9
NONHSAT108308.2	1203	53.49	16	1.74117	-1.74117	Down	3.91504e-06	9.67296e-06	NA	0.39	0.16	0.39	0.14	0.07	0.1	1.25
NONHSAT187194.1	1366	24.46	81.77	1.74117	1.74117	Up	1.14928e-08	3.72878e-08	NA	0.11	0.17	0.13	0.07	0.38	0.83	1.69
NONHSAT222667.1	2214	66.84	20	1.74069	-1.74069	Down	2.48544e-07	7.08511e-07	NA	0	0.86	0.01	0.13	0.05	0.03	1.08
NONHSAT214757.1	2424	547.99	164.13	1.73929	-1.73929	Down	2.54005e-49	3.84492e-48	NA	0.12	6.23	0.04	0.99	0.43	0.1	7.91
NONHSAT173060.1	928	148.5	44.52	1.73791	-1.73791	Down	1.58033e-14	7.84945e-14	NA	0	4.92	0	0.54	0.13	0.45	6.04
NONHSAT189742.1	1006	30	9	1.73694	-1.73694	Down	0.000558645	0.000981978	NA	0.12	0.73	0	0.05	0.11	0.04	1.05
NONHSAT222751.1	801	30	9	1.73694	-1.73694	Down	0.000558645	0.000981978	NA	0.21	0.59	0.18	0	0.12	0.14	1.24
NONHSAT158660.1	4865	189.63	56.92	1.73616	-1.73616	Down	4.1917e-18	2.51471e-17	NA	0.46	0.33	0.06	0.1	0.06	0.09	1.1
NONHSAT151794.1	1360	74.32	247.34	1.7347	1.7347	Up	4.16385e-23	3.10163e-22	NA	0.83	0	0.27	0.14	1.69	2.07	5
NONHSAT258642.1	916	71.03	21.35	1.73417	-1.73417	Down	1.13228e-07	3.34504e-07	NA	0.12	2.18	0.02	0.2	0.24	0.11	2.87
NR_047482.1	1903	25.88	86.08	1.73386	1.73386	Up	5.27124e-09	1.76202e-08	DOCK9-AS2	0.2	0.01	0.06	0.19	0.42	0.37	1.25
NONHSAT244679.1	1149	57.3	17.24	1.73275	-1.73275	Down	1.92407e-06	4.95126e-06	NA	0.08	1.26	0.08	0.32	0.05	0	1.79
NONHSAT209547.1	794	30.29	9.12	1.73171	-1.73171	Down	0.000539634	0.00095088	NA	0.03	1.06	0.06	0.08	0.17	0.03	1.43
NONHSAT232438.1	12606	222.84	739.43	1.73043	1.73043	Up	1.8282e-65	3.64406e-64	NA	0.22	0.05	0.08	0.42	0.53	0.28	1.58
NONHSAT082937.2	1400	105.81	31.89	1.73028	-1.73028	Down	1.0227e-10	3.92997e-10	NA	0	1.33	0.58	0.28	0.08	0.16	2.43
NONHSAT096692.2	662	19.73	65.38	1.72848	1.72848	Up	3.83182e-07	1.07059e-06	NA	0.21	0	0.41	0.6	0.32	1.43	2.97
NONHSAT213742.1	894	92.15	27.81	1.72836	-1.72836	Down	1.66787e-09	5.80645e-09	NA	0.61	0.57	1.11	0	0.3	0.4	2.99
NONHSAT044188.2	1355	339.4	1122.96	1.72627	1.72627	Up	4.0628e-98	1.21128e-96	NA	2.76	1.78	1.04	6.14	4.86	7.42	24
NONHSAT012618.2	261	56.26	17.02	1.72486	-1.72486	Down	2.56664e-06	6.49801e-06	NA	2.2	3.95	1.3	0.76	0.78	0.62	9.61
NONHSAT243320.1	970	68.36	20.7	1.7235	-1.7235	Down	2.20685e-07	6.32258e-07	NA	0.36	1.21	0.27	0.13	0.24	0.13	2.34
NR_038301.1	1629	123.02	406.04	1.72275	1.72275	Up	1.57288e-36	1.79788e-35	LINC00888	0.79	0.78	0.18	1.38	1.97	2.08	7.18
NONHSAT151379.1	1491	156.4	516.21	1.72274	1.72274	Up	5.71742e-46	8.09457e-45	NA	1.11	0.46	0.65	0.6	1.26	5.45	9.53
NONHSAT066105.2	375	33	10	1.72244	-1.72244	Down	0.000320441	0.000590168	NA	0.6	1.98	0.25	0.5	0.15	0.14	3.62
NONHSAT150611.1	1131	44.52	146.81	1.72145	1.72145	Up	3.29079e-14	1.60253e-13	NA	0.08	0.59	0.31	0.84	1.48	0.63	3.93
NONHSAT225506.1	851	17	56	1.71991	1.71991	Up	2.83414e-06	7.13543e-06	NA	0.23	0.26	0.02	0.39	1.01	0.15	2.06
NONHSAT212201.1	877	59.36	18.03	1.71907	-1.71907	Down	1.44125e-06	3.76855e-06	NA	0.54	0.55	0.48	0.37	0	0.13	2.07
NONHSAT228195.1	3563	150.93	45.87	1.71823	-1.71823	Down	1.56739e-14	7.78754e-14	NA	0.64	0.08	0.12	0.09	0.08	0.1	1.11
NONHSAT091632.2	2041	49.03	161.31	1.71812	1.71812	Up	1.99962e-15	1.04365e-14	NA	0.19	0.39	0.02	0.44	1	0.28	2.32
NONHSAT212196.1	1033	46	14	1.71618	-1.71618	Down	2.26158e-05	5.02832e-05	NA	0.04	1.26	0.02	0.15	0.04	0.12	1.63
NONHSAT005623.2	1038	33.1	108.61	1.71428	1.71428	Up	7.71642e-11	2.99693e-10	NA	0.2	0.68	0	0.1	1.55	0.69	3.22
NONHSAT239017.1	2406	58.08	190.39	1.71287	1.71287	Up	7.37101e-18	4.36913e-17	NA	0.18	0.22	0.13	0.4	0.53	0.75	2.21
NONHSAT202679.1	1603	218.79	66.78	1.71204	-1.71204	Down	2.82123e-20	1.87906e-19	NA	1.21	0	1.44	0	0	0.86	3.51
NR_027285.1	942	38.35	125.61	1.71168	1.71168	Up	2.76396e-12	1.18732e-11	FLVCR1-AS1	0.15	0	0.66	0.84	0.9	1.31	3.86
NONHSAT007614.2	1135	83.69	25.57	1.71058	-1.71058	Down	1.18156e-08	3.82997e-08	NA	0.95	0	0.54	0	0.5	0	1.99
NONHSAT155840.1	675	14.41	47.13	1.7096	1.7096	Up	1.88963e-05	4.2509e-05	NA	0.17	0.32	0.08	0.22	1.48	0	2.27
NONHSAT227628.1	497	288.76	88.31	1.7092	-1.7092	Down	3.4532e-26	2.89771e-25	NA	2.75	0.57	9.72	0.22	3.48	0.82	17.56
NONHSAT236790.1	894	38.39	11.75	1.70805	-1.70805	Down	0.000114268	0.000227704	NA	0.36	0.48	0.21	0	0.01	0.27	1.33
NONHSAT034910.2	771	49	15	1.7078	-1.7078	Down	1.31069e-05	3.01719e-05	NA	0.06	1.84	0.05	0.34	0.12	0.03	2.44
NONHSAT185379.1	616	40	130.55	1.70655	1.70655	Up	1.15767e-12	5.10594e-12	NA	0.35	1.61	0	0.79	1.02	3.24	7.01
NONHSAT147913.2	480	28.46	92.83	1.70568	1.70568	Up	2.05234e-09	7.09604e-09	NA	0.29	1.27	0.23	4.16	0.62	0.62	7.19
NONHSAT224846.1	2490	449.42	1465.04	1.70483	1.70483	Up	3.16808e-125	1.1908e-123	NA	2.03	0.2	1.3	3.34	7.03	2.32	16.22
NONHSAT185335.1	4394	128	416.98	1.70386	1.70386	Up	6.43958e-37	7.42834e-36	NA	0.14	0.61	0	0.78	1.15	0.12	2.8
NONHSAT152338.1	998	204.53	63.07	1.69726	-1.69726	Down	7.61373e-19	4.73639e-18	NA	0	3.26	1.92	1.28	0.27	0	6.73
NONHSAT204683.1	862	37.64	11.61	1.69688	-1.69688	Down	0.000143183	0.000280238	NA	0.29	0.56	0.24	0.29	0.05	0	1.43
NONHSAT160518.1	1082	16.67	54.03	1.69653	1.69653	Up	5.23173e-06	1.27115e-05	NA	0.17	0.18	0.03	0.73	0.35	0.11	1.57
NONHSAT171625.1	719	57.69	17.8	1.69642	-1.69642	Down	2.51654e-06	6.38007e-06	NA	0.35	0.48	1	0.17	0.44	0	2.44
NONHSAT227607.1	2598	111.49	34.43	1.69515	-1.69515	Down	6.16114e-11	2.41162e-10	NA	0.12	0.5	0.36	0.05	0.07	0.15	1.25
NONHSAT242855.1	523	68	21	1.69512	-1.69512	Down	3.26747e-07	9.2015e-07	NA	0.22	3.68	0.25	0	0.63	0.36	5.14
NONHSAT150967.1	1310	295.53	91.27	1.69507	-1.69507	Down	1.79919e-26	1.52465e-25	NA	2.05	1.2	1.62	0	0.9	0.6	6.37
NONHSAT059881.2	963	74.57	23.06	1.69318	-1.69318	Down	9.08985e-08	2.70889e-07	NA	0.68	0.45	0.59	0.08	0.18	0.28	2.26
NONHSAT239412.1	2225	90.53	28.01	1.69243	-1.69243	Down	3.94756e-09	1.33374e-08	NA	0.03	0.94	0.12	0.15	0.09	0.05	1.38
NONHSAT155900.1	1750	67.26	20.87	1.6883	-1.6883	Down	4.08417e-07	1.13714e-06	NA	0.14	0.88	0.02	0.08	0.07	0.11	1.3
NONHSAT205667.1	1126	53.88	16.75	1.68557	-1.68557	Down	5.95139e-06	1.43505e-05	NA	0.2	0.79	0.23	0	0.17	0.16	1.55
NONHSAT005231.2	2559	90	28	1.68448	-1.68448	Down	4.92789e-09	1.65175e-08	NA	0.12	0.76	0.04	0.07	0.16	0.01	1.16
NONHSAT103177.2	741	45	14	1.68448	-1.68448	Down	3.52976e-05	7.63445e-05	NA	0.5	0.3	0.57	0.21	0.1	0.15	1.83
NONHSAT180129.1	627	63.45	203.84	1.68377	1.68377	Up	1.35821e-18	8.34751e-18	NA	2.1	0	0.15	1.75	2.61	3.52	10.13
NONHSAT220046.1	1539	81.96	25.52	1.68327	-1.68327	Down	2.414e-08	7.60264e-08	NA	0.27	1.17	0	0.34	0.06	0	1.84
NONHSAT248187.1	1449	70.26	21.88	1.68307	-1.68307	Down	2.39969e-07	6.84905e-07	NA	0.12	1.16	0.06	0.22	0.11	0.02	1.69
NONHSAT104812.2	803	107.97	33.63	1.68279	-1.68279	Down	1.52888e-10	5.805e-10	NA	0.54	0.65	1.78	0.52	0.16	0.33	3.98
NONHSAT133136.2	3133	41.88	134.45	1.68276	1.68276	Up	9.02963e-13	4.01542e-12	NA	0.13	0.19	0	0.05	0.56	0.28	1.21
NR_046464.1	1659	75.26	23.47	1.68104	-1.68104	Down	9.22096e-08	2.74596e-07	MEG3	0.06	1.24	0	0.05	0	0.25	1.6
NR_027174.1	825	11.17	35.79	1.67995	1.67995	Up	0.00023159	0.000437982	LRRC75A-AS1	0.07	0.32	0	0.72	0	0.34	1.45
NONHSAT157448.1	281	10	32	1.67809	1.67809	Up	0.000503891	0.000892485	NA	0.1	0.74	0.37	1.89	1.67	0.21	4.98
NONHSAT054213.2	2183	96	30	1.67805	-1.67805	Down	1.69018e-09	5.88121e-09	NA	0.04	1.21	0	0.19	0.1	0.02	1.56
NONHSAT207469.1	1452	139.49	445.89	1.67655	1.67655	Up	1.6552e-38	1.98892e-37	NA	0.74	1.75	0	2.73	2.7	1.48	9.4
NONHSAT171008.1	1673	188.65	602.94	1.67633	1.67633	Up	1.92181e-51	3.04151e-50	NA	0	0.46	1.82	1.99	4.21	1.71	10.19
NONHSAT009553.2	2007	202.88	63.55	1.67464	-1.67464	Down	2.20604e-18	1.34303e-17	NA	0.88	0	1.06	0.07	0.07	0.51	2.59
NONHSAT193363.1	480	53.75	171.54	1.67423	1.67423	Up	8.90824e-16	4.7367e-15	NA	0.62	2.19	0.48	4.79	3.35	1.5	12.93
NONHSAT250907.1	1634	20.23	64.54	1.67372	1.67372	Up	8.17407e-07	2.20195e-06	NA	0.21	0.06	0	0	0.34	0.49	1.1
NONHSAT244414.1	847	31.69	9.94	1.67269	-1.67269	Down	0.000552663	0.000972299	NA	0.03	0.49	0.4	0.06	0	0.21	1.19
NONHSAT235558.1	1635	54.16	172.66	1.67266	1.67266	Up	7.5144e-16	4.0143e-15	NA	0.48	0	0.18	1.5	0.58	0.34	3.08
NONHSAT181266.1	1343	290.58	91.33	1.66975	-1.66975	Down	1.53518e-25	1.25702e-24	NA	0.65	2.03	2.22	0.99	0.61	0	6.5
NONHSAT217441.1	2150	411.02	1305.17	1.66698	1.66698	Up	2.43272e-108	7.95978e-107	NA	1.79	2.91	0	11.13	1.38	1.44	18.65
NONHSAT115521.2	2176	127	40	1.66673	-1.66673	Down	5.3216e-12	2.24373e-11	NA	0.15	0.49	0.62	0.11	0.14	0.15	1.66
NONHSAT251038.1	1652	23	73	1.66629	1.66629	Up	1.71499e-07	4.96448e-07	NA	0.12	0.02	0.14	0.36	0.29	0.32	1.25
NONHSAT256236.1	2187	30.01	95.16	1.66493	1.66493	Up	2.44071e-09	8.38796e-09	NA	0.14	0	0.12	0.32	0.3	0.32	1.2
NONHSAT162903.1	990	16.3	51.66	1.6642	1.6642	Up	1.1133e-05	2.58699e-05	NA	0	0.3	0.13	1.22	0.08	0	1.73
NONHSAT196482.1	899	456.9	1446.7	1.66284	1.66284	Up	1.85133e-119	6.65258e-118	NA	4.67	6.48	1.53	20.52	11.89	6.21	51.3
NR_110428.1	475	114.17	36.1	1.66109	-1.66109	Down	6.87688e-11	2.67894e-10	GAPLINC	0.3	1.03	4.35	0.52	0.54	0.91	7.65
NONHSAT030762.2	1110	15.76	49.82	1.66048	1.66048	Up	1.64675e-05	3.73675e-05	NA	0.1	0	0.18	0.29	0.23	0.49	1.29
NONHSAT189645.1	1186	68.64	21.75	1.65801	-1.65801	Down	4.38706e-07	1.21705e-06	NA	0.65	0.73	0.03	0	0.11	0.28	1.8
NONHSAT226954.1	632	11.95	37.71	1.65796	1.65796	Up	0.000181085	0.000348737	NA	0.34	0	0.08	0.43	0.11	0.9	1.86
NONHSAT183370.1	736	428.39	135.86	1.65678	-1.65678	Down	1.79683e-36	2.05101e-35	NA	4.91	2.55	5.58	0.67	2.16	1.51	17.38
NONHSAT229621.1	1552	85.35	27.09	1.65561	-1.65561	Down	1.8345e-08	5.84364e-08	NA	0.54	0.1	0.47	0.04	0.12	0.21	1.48
NONHSAT034582.2	1030	40.24	12.78	1.65472	-1.65472	Down	0.000112381	0.000224141	NA	0.26	0.65	0.09	0.17	0.07	0.05	1.29
NONHSAT229384.1	514	27.81	87.56	1.65469	1.65469	Up	1.2186e-08	3.94352e-08	NA	0.99	0	0.24	1.71	1.65	1.07	5.66
NONHSAT163341.1	616	25.57	80.48	1.6542	1.6542	Up	4.74088e-08	1.4544e-07	NA	0	0	0.87	0	0.77	2.28	3.92
NONHSAT127587.2	701	63	198	1.6521	1.6521	Up	1.15315e-17	6.75518e-17	NA	1.31	0.77	0.12	2.38	2.65	1.83	9.06
NONHSAT052193.2	2306	98.06	31.2	1.6521	-1.6521	Down	1.72029e-09	5.98256e-09	NA	0.16	0	0.63	0	0	0.27	1.06
NONHSAT172279.1	2011	154	49	1.65205	-1.65205	Down	4.46012e-14	2.15484e-13	NA	0.09	1.95	0.08	0.21	0.27	0.06	2.66
NONHSAT214097.1	906	44	14	1.65205	-1.65205	Down	5.48483e-05	0.000114847	NA	0.07	1.05	0.22	0	0.28	0.07	1.69
NONHSAT169441.1	1399	333.11	106.13	1.65014	-1.65014	Down	1.39994e-28	1.27092e-27	NA	0.51	5.85	0.28	0.67	0.53	0.5	8.34
NR_046472.1	1649	21.26	66.67	1.64892	1.64892	Up	7.09023e-07	1.92266e-06	MEG3	0.17	0	0.08	0	0	0.83	1.08
NONHSAT089991.2	1804	27.76	87	1.64803	1.64803	Up	1.49158e-08	4.78739e-08	NA	0.07	0	0.22	0.52	0.44	0.12	1.37
NONHSAT176281.1	2793	143.99	46.01	1.64593	-1.64593	Down	3.3859e-13	1.55027e-12	NA	0.06	1.24	0.09	0.24	0.02	0.1	1.75
NONHSAT156923.1	1698	30.28	94.7	1.64502	1.64502	Up	3.63301e-09	1.23112e-08	NA	0.14	0.07	0.15	0.42	0.26	0.54	1.58
NONHSAT190723.1	1260	59.93	19.2	1.64215	-1.64215	Down	2.76297e-06	6.96806e-06	NA	0.17	1.04	0.09	0.14	0.1	0.1	1.64
NONHSAT229999.1	1031	43.41	13.91	1.64188	-1.64188	Down	6.63069e-05	0.00013702	NA	0.26	0.33	0.36	0.2	0	0.12	1.27
NONHSAT247750.1	643	518	166	1.64175	-1.64175	Down	3.39667e-43	4.55249e-42	NA	1.72	14.82	5.6	2.93	2.07	1.46	28.6
NONHSAT172277.1	861	81	26	1.63939	-1.63939	Down	5.23228e-08	1.59855e-07	NA	0.12	2.59	0.09	0.39	0.19	0.15	3.53
NONHSAT077537.2	2099	109.15	340	1.63925	1.63925	Up	7.04685e-29	6.46444e-28	NA	0	0	0.97	2.33	1.36	0	4.66
NONHSAT205127.1	758	32.91	10.57	1.63853	-1.63853	Down	0.000523787	0.000925518	NA	0.41	0	0.5	0	0	0.31	1.22
NONHSAT004254.2	402	449.67	1398.43	1.63689	1.63689	Up	5.12908e-113	1.73977e-111	NA	26.49	1.59	0	48.91	27.8	21.81	126.6
NONHSAT119974.2	1724	74.85	24.08	1.63614	-1.63614	Down	1.74066e-07	5.03641e-07	NA	0.12	0.22	0.56	0.27	0	0.06	1.23
NONHSAT172280.1	2427	116.5	37.5	1.63534	-1.63534	Down	7.20044e-11	2.80164e-10	NA	0.04	1.25	0.04	0.17	0.13	0.05	1.68
NR_125801.1	793	52.97	164.48	1.63469	1.63469	Up	9.88589e-15	4.9738e-14	PACERR	0.64	0.87	0.19	2.08	1.64	1.26	6.68
NONHSAT194749.1	2185	90	29	1.63385	-1.63385	Down	1.04182e-08	3.39046e-08	NA	0.07	0.57	0.33	0.09	0.14	0.06	1.26
NONHSAT173557.1	1955	130.15	42	1.63169	-1.63169	Down	6.13103e-12	2.57459e-11	NA	0.18	1.6	0.04	0.28	0.12	0.08	2.3
NONHSAT141010.2	1665	111.53	36	1.63134	-1.63134	Down	1.95658e-10	7.36333e-10	NA	0.47	0.88	0.25	0.22	0.16	0.11	2.09
NR_125735.1	975	35.58	11.5	1.62941	-1.62941	Down	0.000328353	0.000603832	TTTY14	0.47	0	0.28	0.04	0	0.22	1.01
NONHSAT185316.1	914	34	11	1.62801	-1.62801	Down	0.000449772	0.000804303	NA	0.02	0.4	0.45	0.03	0.05	0.19	1.14
NONHSAT213393.1	1023	398.25	1229.91	1.62683	1.62683	Up	9.01269e-99	2.69688e-97	NA	3.47	5.12	1.06	3.46	21.99	1.99	37.09
NONHSAT258498.1	1925	34	105	1.62681	1.62681	Up	7.12449e-10	2.55993e-09	NA	0	0.51	0	0.99	0.27	0.01	1.78
NONHSAT027070.2	2467	109.83	338.93	1.62574	1.62574	Up	1.79365e-28	1.62293e-27	NA	0.65	0	0.21	1.8	1.2	0.09	3.95
NONHSAT178362.1	1533	21.77	67.13	1.62464	1.62464	Up	8.50729e-07	2.28769e-06	NA	0.03	0.35	0.02	0.47	0.13	0.38	1.38
NONHSAT237515.1	825	37	12	1.62447	-1.62447	Down	0.00025735	0.000481718	NA	0	0.57	0.53	0.06	0.17	0.11	1.44
NONHSAT257364.1	1006	68.89	212.35	1.6241	1.6241	Up	2.0522e-18	1.25186e-17	NA	0.29	1.66	0	2.18	1.8	0.96	6.89
NONHSAT234929.1	20355	1549.61	502.83	1.62374	-1.62374	Down	1.32908e-123	4.95389e-122	NA	0.14	1.79	0.07	0.22	0.19	0.11	2.52
NONHSAT104697.2	10690	365.97	118.79	1.62329	-1.62329	Down	1.5072e-30	1.46169e-29	NA	0.1	0.67	0.09	0.12	0.07	0.05	1.1
NONHSAT204215.1	707	13.12	40.4	1.62261	1.62261	Up	0.000135656	0.000266591	NA	0	0.59	0	0.57	0.11	0.7	1.97
NR_110845.1	896	42.74	13.88	1.62256	-1.62256	Down	8.68057e-05	0.000176112	LOC101928674	0.05	0.09	0.84	0.08	0.14	0.13	1.33
NONHSAT222539.1	1293	39.75	12.91	1.62244	-1.62244	Down	0.000153817	0.000299709	NA	0.03	0.69	0.12	0.11	0.05	0.07	1.07
NONHSAT233184.1	892	21.51	66.2	1.62185	1.62185	Up	1.04435e-06	2.77864e-06	NA	0.39	0.17	0	0.34	0.84	0.53	2.27
NONHSAT005300.2	1747	54.82	17.83	1.62037	-1.62037	Down	8.9681e-06	2.11115e-05	NA	0.02	0.85	0.02	0.16	0.02	0.06	1.13
NONHSAT257719.1	1586	55.95	18.2	1.62018	-1.62018	Down	7.26376e-06	1.7298e-05	NA	0.52	0.15	0.09	0.08	0.04	0.13	1.01
NONHSAT204425.1	984	33.22	10.81	1.61966	-1.61966	Down	0.000548778	0.000965916	NA	0.16	0.71	0.06	0.07	0.05	0.13	1.18
NONHSAT076867.2	745	14	43	1.61893	1.61893	Up	8.47995e-05	0.000172263	NA	0.12	0.42	0	1.41	0.06	0.03	2.04
NR_027161.1	1334	64.02	20.85	1.61845	-1.61845	Down	1.62878e-06	4.22599e-06	LRRC75A-AS1	0	1	0.27	0	0	0.33	1.6
NONHSAT016295.2	1511	46	15	1.61665	-1.61665	Down	4.88524e-05	0.000103125	NA	0.07	0.68	0.08	0.02	0.2	0	1.05
NONHSAT084836.2	1005	44.84	14.63	1.61583	-1.61583	Down	6.12185e-05	0.000127213	NA	0	0.98	0.24	0.37	0	0	1.59
NONHSAT147157.2	988	66.93	21.84	1.61566	-1.61566	Down	9.76011e-07	2.60742e-06	NA	0.91	0	0.48	0	0	0.47	1.86
NONHSAT052192.2	2780	97.04	297.25	1.61505	1.61505	Up	5.96127e-25	4.77506e-24	NA	0	0.99	0	1.02	0.89	0.42	3.32
NONHSAT166073.1	1999	22.46	68.78	1.61465	1.61465	Up	6.99716e-07	1.89879e-06	NA	0	0.26	0.04	0.3	0.34	0.12	1.06
NONHSAT189211.1	948	11.65	35.64	1.61319	1.61319	Up	0.000358173	0.00065357	NA	0.2	0.08	0	0.11	0.42	0.33	1.14
NONHSAT234930.1	606	52	17	1.61295	-1.61295	Down	1.62755e-05	3.6956e-05	NA	0.15	2.54	0.03	0.27	0.32	0.11	3.42
NONHSAT137593.2	809	34.53	11.29	1.61278	-1.61278	Down	0.000444013	0.000795079	NA	0.17	0.97	0.08	0.15	0.06	0.12	1.55
NONHSAT178368.1	1349	41.06	125.5	1.6119	1.6119	Up	2.17613e-11	8.80332e-11	NA	0	0.9	0	0	1.75	0.28	2.93
NONHSAT228234.1	902	115.06	37.66	1.61126	-1.61126	Down	1.48091e-10	5.62765e-10	NA	0.22	3.56	0.03	0.39	0.33	0.26	4.79
NONHSAT075192.2	640	94.46	30.92	1.61114	-1.61114	Down	6.42963e-09	2.13453e-08	NA	0.71	1.48	1.45	0.23	0.4	0.53	4.8
NR_036522.1	1428	76.43	25.02	1.61103	-1.61103	Down	1.77389e-07	5.12802e-07	ZNF667-AS1	0	0.62	0.62	0.24	0.17	0	1.65
NONHSAT098065.2	939	12.18	37.13	1.60809	1.60809	Up	0.000278337	0.000518093	NA	0	0.05	0.23	0.32	0.13	0.46	1.19
NONHSAT090407.2	3539	52	158.5	1.60792	1.60792	Up	5.95679e-14	2.8557e-13	NA	0.06	0.31	0.01	0.89	0.05	0.08	1.4
NONHSAT195879.1	3539	52	158.5	1.60792	1.60792	Up	5.95679e-14	2.8557e-13	NA	0.06	0.31	0.01	0.89	0.05	0.08	1.4
NONHSAT113049.2	1533	67	22	1.60663	-1.60663	Down	1.06496e-06	2.83024e-06	NA	0.07	1.02	0.11	0.05	0.2	0.07	1.52
NONHSAT204447.1	778	56.74	18.64	1.60594	-1.60594	Down	7.1647e-06	1.70737e-05	NA	0.24	1.64	0.19	0.22	0.24	0.12	2.65
NONHSAT187353.1	1088	36.5	12	1.60484	-1.60484	Down	0.000320169	0.000589733	NA	0.01	0.94	0.04	0.17	0.05	0.04	1.25
NONHSAT000308.2	2228	115.11	350	1.60436	1.60436	Up	7.957e-29	7.28709e-28	NA	0.35	0.16	0.53	0.6	1.03	1.69	4.36
NONHSAT247828.1	5827	208.28	633.16	1.60407	1.60407	Up	9.60564e-51	1.49797e-49	NA	0.3	0.55	0.01	0.7	0.91	0.67	3.14
NONHSAT068318.2	2220	98.6	32.44	1.60379	-1.60379	Down	3.39004e-09	1.15125e-08	NA	0.43	0.31	0.22	0.09	0.09	0.13	1.27
NONHSAT232797.1	1793	35.26	107.12	1.60315	1.60315	Up	7.28023e-10	2.61455e-09	NA	0.16	0.04	0.19	0.44	0.42	0.44	1.69
NR_109779.1	5176	5725.81	17385.6	1.60236	1.60236	Up	0	0	LINC01279	2.86	18.08	5.65	68.31	4.13	3.46	102.49
NONHSAT086922.2	1626	120.54	365.96	1.6022	1.6022	Up	5.21973e-30	4.96778e-29	NA	0.2	1.4	0.31	3.17	1.57	0.43	7.08
NONHSAT215286.1	2468	146.02	443.2	1.60181	1.60181	Up	5.65412e-36	6.37963e-35	NA	0	1.18	0.33	0.16	1.06	2.48	5.21
NONHSAT126541.2	936	50	16.48	1.60119	-1.60119	Down	2.6143e-05	5.75432e-05	NA	0.31	0.08	0.71	0.11	0.15	0.14	1.5
NR_036540.1	1590	24.38	73.95	1.60087	1.60087	Up	3.17378e-07	8.95463e-07	LINC00622	0.11	0.25	0.02	0.49	0.41	0.15	1.43
NONHSAT182703.1	1157	53.98	17.8	1.60053	-1.60053	Down	1.25658e-05	2.90054e-05	NA	0.04	1.15	0.13	0.21	0.13	0.02	1.68
NONHSAT194314.1	778	86.02	260.77	1.60006	1.60006	Up	8.18687e-22	5.81638e-21	NA	0.6	0	1.67	0.93	5.23	1.69	10.12
NONHSAT246393.1	6237	260.19	85.83	1.59999	-1.59999	Down	9.11237e-22	6.46547e-21	NA	0.27	0.67	0.06	0.19	0.11	0	1.3
NONHSAT226013.1	2024	44.43	134.56	1.59867	1.59867	Up	5.58095e-12	2.34944e-11	NA	0	0.48	0.1	0	0.34	1.03	1.95
NONHSAT152378.1	1181	147.38	446.12	1.59791	1.59791	Up	4.44596e-36	5.02803e-35	NA	0.53	2.16	0.52	6.59	2.36	0.1	12.26
NONHSAT171325.1	582	16.8	50.85	1.59781	1.59781	Up	2.29724e-05	5.10343e-05	NA	0.26	0.56	0.01	0.12	1.52	0.49	2.96
NONHSAT131624.2	835	35.49	107.25	1.59552	1.59552	Up	8.1288e-10	2.90461e-09	NA	0.13	0.8	0.21	1.57	0.73	0.79	4.23
NONHSAT087071.2	664	430.7	1300.67	1.59452	1.59452	Up	2.00842e-101	6.18735e-100	NA	4.75	1.94	7.69	14.21	27.47	6.49	62.55
NONHSAT221288.1	673	22.36	67.48	1.59356	1.59356	Up	1.12792e-06	2.98785e-06	NA	0.48	0.24	0.08	0.16	1.66	0.57	3.19
NONHSAT216183.1	1145	17.38	52.41	1.59244	1.59244	Up	1.80418e-05	4.06988e-05	NA	0.17	0.04	0.11	0.48	0.2	0.37	1.37
NONHSAT102972.2	1413	100.66	33.38	1.59241	-1.59241	Down	2.81116e-09	9.6186e-09	NA	0.72	0.68	0.24	0.42	0.03	0.1	2.19
NONHSAT228179.1	656	24.73	74.56	1.59216	1.59216	Up	3.16005e-07	8.91794e-07	NA	0.24	0.64	0.15	0.69	0.98	1.07	3.77
NONHSAT119063.2	1012	55.72	18.52	1.58909	-1.58909	Down	1.01291e-05	2.36898e-05	NA	0.34	1.18	0	0	0.41	0	1.93
NONHSAT247440.1	1304	31	93	1.58499	1.58499	Up	1.25251e-08	4.04659e-08	NA	0.16	0.48	0	1.05	0.12	0.48	2.29
NONHSAT183443.1	201	22	66	1.58499	1.58499	Up	1.62328e-06	4.21283e-06	NA	2.34	1.23	0.47	5.8	3.59	3.52	16.95
NONHSAT177358.1	501	35	105	1.58499	1.58499	Up	1.4617e-09	5.11559e-09	NA	0.42	0.68	0.69	2.05	2.75	0.72	7.31
NONHSAT231229.1	2101	66	22	1.58494	-1.58494	Down	1.62439e-06	4.21527e-06	NA	0.05	0.77	0.04	0.12	0.09	0.02	1.09
NONHSAT242853.1	1193	135	45	1.58494	-1.58494	Down	6.97354e-12	2.92016e-11	NA	0.22	2.89	0.11	0.17	0.58	0.11	4.08
NONHSAT145306.2	720	45	15	1.58494	-1.58494	Down	7.50814e-05	0.000153809	NA	0.06	1.63	0.17	0.55	0	0	2.41
NONHSAT251681.1	1239	54	18	1.58494	-1.58494	Down	1.4411e-05	3.29805e-05	NA	0.2	0.75	0.17	0.2	0.02	0.12	1.46
NONHSAT243042.1	737	63	21	1.58494	-1.58494	Down	2.79906e-06	7.05473e-06	NA	0.29	1.94	0.22	0.11	0.48	0.09	3.13
NONHSAT230153.1	666	45	15	1.58494	-1.58494	Down	7.50814e-05	0.000153809	NA	0.33	0.92	0.49	0.32	0.18	0.07	2.31
NONHSAT238369.1	369	36	12	1.58494	-1.58494	Down	0.000397773	0.000720201	NA	0.89	1.31	0.64	0.43	0.15	0.36	3.78
NONHSAT235636.1	1117	48	16	1.58494	-1.58494	Down	4.32421e-05	9.20708e-05	NA	0.17	0	0.68	0.04	0.04	0.23	1.16
NONHSAT154986.1	1217	86	257.95	1.58471	1.58471	Up	2.5645e-21	1.78521e-20	NA	0.95	0.59	0.09	0.92	2.84	0.99	6.38
NONHSAT026369.2	1972	37.1	111.27	1.5846	1.5846	Up	4.80332e-10	1.75054e-09	NA	0.09	0.41	0	0.62	0.34	0.29	1.75
NONHSAT134032.2	7380	330.98	110.49	1.58281	-1.58281	Down	7.51918e-27	6.46571e-26	NA	0.06	0.91	0.16	0.06	0.22	0.03	1.44
NR_132383.1	2170	176.34	527.79	1.58163	1.58163	Up	9.08152e-42	1.17913e-40	LINC01614	1.15	0.55	0.08	4.85	0.2	0.57	7.4
NONHSAT257066.1	4228	172.35	57.62	1.58068	-1.58068	Down	1.04282e-14	5.24125e-14	NA	0.12	0.57	0.26	0.16	0.14	0	1.25
NONHSAT150613.1	1025	23.99	71.67	1.57896	1.57896	Up	6.24858e-07	1.70471e-06	NA	0.14	0.18	0.21	0.4	0.49	0.69	2.11
NONHSAT130449.2	1381	359	120.18	1.57876	-1.57876	Down	6.9874e-29	6.4111e-28	NA	0.65	1.38	3.45	0.3	1.33	0.3	7.41
NONHSAT081255.2	475	42.93	14.38	1.5779	-1.5779	Down	0.000115749	0.000230407	NA	0.63	0.22	1.26	0.21	0	0.57	2.89
NONHSAT225633.1	1119	19	56.67	1.57661	1.57661	Up	9.57716e-06	2.24655e-05	NA	0.13	0.08	0.16	0.35	0.39	0.4	1.51
NONHSAT150473.1	1538	170.23	507.35	1.57552	1.57552	Up	5.29818e-40	6.59603e-39	NA	0.6	1.73	0.42	7.95	0	0	10.7
NONHSAT123389.2	815	126.74	42.59	1.57326	-1.57326	Down	3.85679e-11	1.53253e-10	NA	0	3.64	0.78	1.1	0.15	0.07	5.74
NR_024405.1	3554	506.76	170.51	1.57142	-1.57142	Down	8.19736e-40	1.01589e-38	LOC730101	0.57	0.59	1.68	0.28	0.41	0.32	3.85
NONHSAT257340.1	1609	101	34	1.57073	-1.57073	Down	3.78481e-09	1.28043e-08	NA	0.13	0.35	0.84	0.01	0.23	0.2	1.76
NONHSAT096099.2	517	12.34	36.62	1.56931	1.56931	Up	0.000390648	0.000708187	NA	0.11	0	0.42	1.14	0.53	0.24	2.44
NONHSAT165418.1	872	532.18	179.35	1.56911	-1.56911	Down	1.22828e-41	1.59098e-40	NA	7.28	0	5.31	1.03	1.27	2.4	17.29
NONHSAT247009.1	1588	65.95	22.23	1.56884	-1.56884	Down	1.9548e-06	5.02636e-06	NA	0	0.93	0.18	0.25	0.06	0.02	1.44
NONHSAT216666.1	673	37.88	12.77	1.56866	-1.56866	Down	0.000311327	0.000574677	NA	0.34	1.31	0	0.51	0	0	2.16
NONHSAT212945.1	690	393.35	1163.63	1.56477	1.56477	Up	1.54431e-88	4.13396e-87	NA	2.69	8.23	3.9	6.44	4.93	27.91	54.1
NONHSAT191561.1	542	26.74	79.04	1.56361	1.56361	Up	2.03349e-07	5.84539e-07	NA	0.78	0	0.32	0.73	0.66	2.21	4.7
NONHSAT012847.2	1941	33.01	97.42	1.56134	1.56134	Up	8.27479e-09	2.71837e-08	NA	0.16	0.09	0.11	0.18	0.6	0.3	1.44
NONHSAT127814.2	3000	209	71	1.55759	-1.55759	Down	3.5808e-17	2.04342e-16	NA	0.22	1.15	0.33	0.15	0.08	0.27	2.2
NONHSAT027379.2	827	57.71	19.62	1.55647	-1.55647	Down	9.63217e-06	2.25923e-05	NA	0.51	1.43	0	0	0.2	0.34	2.48
NONHSAT234641.1	1440	50	17	1.55637	-1.55637	Down	3.80732e-05	8.17686e-05	NA	0.3	0.51	0.05	0.08	0.11	0.07	1.12
NONHSAT254835.1	633	100	34	1.55637	-1.55637	Down	5.71246e-09	1.9038e-08	NA	0.32	4.52	0.1	0.64	0.54	0.18	6.3
NONHSAT086754.2	2364	100	34	1.55637	-1.55637	Down	5.71246e-09	1.9038e-08	NA	0.14	0.79	0.14	0.11	0.14	0.07	1.39
NONHSAT253111.1	791	35.36	103.9	1.55503	1.55503	Up	2.96055e-09	1.01043e-08	NA	0.7	0	0.25	0.23	1.73	1.07	3.98
NONHSAT130441.2	2949	216.2	73.63	1.55398	-1.55398	Down	1.17604e-17	6.88596e-17	NA	0.15	0.2	1.07	0.07	0.32	0.13	1.94
NONHSAT232180.1	4617	142.23	417.01	1.55188	1.55188	Up	1.69337e-32	1.73239e-31	NA	0.03	0.82	0	1.2	0.8	0	2.85
NONHSAT219435.1	914	46.02	15.7	1.55147	-1.55147	Down	8.06526e-05	0.000164439	NA	0.37	0	0.65	0	0	0.37	1.39
NONHSAT168542.1	1940	40.11	117.55	1.55126	1.55126	Up	2.96967e-10	1.10186e-09	NA	0.3	0	0.11	0.16	0.61	0.52	1.7
NONHSAT035479.2	605	75.06	25.62	1.55075	-1.55075	Down	4.82203e-07	1.33169e-06	NA	1.42	1.59	0.26	1.15	0	0	4.42
NONHSAT080285.2	405	14	41	1.55022	1.55022	Up	0.000199975	0.000382263	NA	0	1.07	0.11	1.65	0.6	0.63	4.06
NONHSAT242850.1	1001	41	14	1.55017	-1.55017	Down	0.000200062	0.000382383	NA	0.23	0.79	0.08	0.08	0.16	0.09	1.43
NONHSAT223428.1	621	26.77	78.22	1.54694	1.54694	Up	2.914e-07	8.25256e-07	NA	0.17	0.74	0.27	1.22	0.71	1.19	4.3
NONHSAT226270.1	1068	25	73	1.54599	1.54599	Up	7.32285e-07	1.98355e-06	NA	0.23	0.2	0.11	0.37	0.36	0.8	2.07
NONHSAT207842.1	1161	77.74	26.63	1.54558	-1.54558	Down	3.22448e-07	9.08931e-07	NA	0.2	1.52	0.13	0.22	0.15	0.15	2.37
NONHSAT248046.1	1147	62.18	21.31	1.5449	-1.5449	Down	4.91349e-06	1.19798e-05	NA	0.15	0.58	0.53	0.14	0.12	0.16	1.68
NONHSAT173309.1	1090	46.19	15.83	1.5449	-1.5449	Down	8.23456e-05	0.000167689	NA	0.38	0.45	0.18	0.18	0.08	0.08	1.35
NONHSAT237191.1	898	161.08	55.27	1.54319	-1.54319	Down	2.02663e-13	9.41369e-13	NA	0.78	4.4	0	0.14	1.29	0	6.61
NONHSAT249607.1	8689	931.77	2712.72	1.54172	1.54172	Up	1.97434e-199	1.21877e-197	NA	0	2.98	0	5.37	1.1	0.44	9.89
NONHSAT193897.1	1007	238.92	82.13	1.54052	-1.54052	Down	4.01678e-19	2.5322e-18	NA	2.34	0	2.45	0.55	0	1.28	6.62
NONHSAT073684.2	2272	183	63	1.5384	-1.5384	Down	5.57694e-15	2.84738e-14	NA	0.15	1.75	0.23	0.34	0.24	0.04	2.75
NONHSAT244116.1	3101	486.83	167.66	1.53786	-1.53786	Down	3.53189e-37	4.10219e-36	NA	0.39	0.22	2.37	0.3	0.14	0.69	4.11
NR_137175.1	3400	795.47	274.19	1.53661	-1.53661	Down	1.46502e-59	2.68034e-58	MIR100HG	0.74	1.81	2.41	0.4	0.47	0.82	6.65
NONHSAT206795.1	621	170.76	58.95	1.53438	-1.53438	Down	4.96266e-14	2.39151e-13	NA	6.13	0	0	0.67	1.71	0	8.51
NONHSAT256507.1	862	52.36	18.1	1.53245	-1.53245	Down	3.08068e-05	6.71664e-05	NA	0.45	0.79	0.29	0.13	0.36	0	2.02
NONHSAT258795.1	333	31.34	90.59	1.53137	1.53137	Up	4.28224e-08	1.31874e-07	NA	1.25	0.67	0.71	3.2	3.36	1.61	10.8
NONHSAT166128.1	2984	45	130	1.53054	1.53054	Up	5.3592e-11	2.10596e-10	NA	0.07	0.26	0.05	0.77	0.05	0.16	1.36
NONHSAT122631.2	995	144.45	50.01	1.53026	-1.53026	Down	4.69077e-12	1.98561e-11	NA	1.2	0	1.72	0.38	0.26	0.51	4.07
NONHSAT229864.1	22525	1859.98	644.09	1.52993	-1.52993	Down	7.29013e-136	2.97271e-134	NA	0	1.81	0.3	0.22	0.09	0.28	2.7
NONHSAT243319.1	2575	156.64	54.3	1.52841	-1.52841	Down	6.2886e-13	2.82417e-12	NA	0.46	0.82	0.16	0.18	0.22	0.06	1.9
NONHSAT195410.1	860	15.49	44.64	1.52702	1.52702	Up	0.000124063	0.00024579	NA	0.01	0.48	0.04	0.75	0.27	0.24	1.79
NR_033202.2	536	50.07	17.38	1.5265	-1.5265	Down	4.83178e-05	0.000102115	HOXB-AS3	0.34	0.06	1.64	0.23	0	0.58	2.85
NONHSAT108630.2	1415	28.36	81.64	1.52544	1.52544	Up	2.14503e-07	6.15267e-07	NA	0.41	0	0	0	0.31	0.91	1.63
NONHSAT118730.2	1563	91.39	262.83	1.52404	1.52404	Up	1.41331e-20	9.53112e-20	NA	0	0.85	0.56	1.56	1.14	1.05	5.16
NONHSAT254635.1	1367	46	16	1.52354	-1.52354	Down	0.000100489	0.000201776	NA	0.18	0.54	0.13	0.09	0.03	0.14	1.11
NONHSAT151327.1	899	47.6	136.81	1.52316	1.52316	Up	1.99512e-11	8.09981e-11	NA	0.2	1.04	0.19	1.04	1.19	1.3	4.96
NONHSAT028692.2	2317	85.67	29.82	1.52249	-1.52249	Down	1.12576e-07	3.32658e-07	NA	0.15	0.59	0.16	0.3	0	0	1.2
NONHSAT258633.1	5706	2177.04	758.05	1.52198	-1.52198	Down	1.74958e-157	8.30952e-156	NA	0.46	7.61	1.55	0.76	1.7	0.35	12.43
NONHSAT188756.1	1306	28.7	82.35	1.52074	1.52074	Up	2.02539e-07	5.82244e-07	NA	0.37	0	0.07	0	0.48	0.87	1.79
NONHSAT033912.2	2964	277.64	96.82	1.51982	-1.51982	Down	1.45425e-21	1.02398e-20	NA	1.02	0.47	0.46	0.15	0	0.53	2.63
NONHSAT159180.1	936	66.74	191.27	1.51901	1.51901	Up	2.49855e-15	1.29935e-14	NA	0.81	0	0.65	1.11	0.79	2.72	6.08
NONHSAT236496.1	454	179.39	62.62	1.51838	-1.51838	Down	1.83635e-14	9.0852e-14	NA	0.72	12.66	0.08	2.3	0.5	1	17.26
NONHSAT166718.1	1114	324.69	113.36	1.51813	-1.51813	Down	6.60144e-25	5.27664e-24	NA	1	5.74	1.02	2.03	0	0.42	10.21
NONHSAT230533.1	1158	22	63	1.51787	1.51787	Up	5.64488e-06	1.36564e-05	NA	0.05	0.16	0.22	0.28	0.83	0.13	1.67
NONHSAT072819.2	996	135.31	387.47	1.51784	1.51784	Up	2.13553e-29	1.99221e-28	NA	0.69	3.14	0	5.03	3.65	0.6	13.11
NONHSAT179752.1	1548	69.38	24.23	1.5177	-1.5177	Down	1.90595e-06	4.90643e-06	NA	0.2	0.93	0.06	0.12	0.15	0.08	1.54
NONHSAT150379.1	1448	100.01	34.93	1.51758	-1.51758	Down	1.0754e-08	3.49628e-08	NA	0.07	1.85	0.05	0.36	0.11	0.09	2.53
NONHSAT244935.1	3845	166.01	58	1.51712	-1.51712	Down	1.76044e-13	8.20995e-13	NA	0.19	0.81	0.09	0.25	0.08	0.01	1.43
NONHSAT169376.1	686	42.58	14.88	1.51678	-1.51678	Down	0.000191636	0.000367297	NA	0	1.99	0	0	0.5	0.02	2.51
NR_125727.1	1976	55.75	159.46	1.51617	1.51617	Up	5.3623e-13	2.41904e-12	LINC00680	0.23	0	0.31	1.14	0.28	0.39	2.35
NONHSAT220557.1	750	16.12	46.09	1.51562	1.51562	Up	0.000105175	0.000210607	NA	0.31	0	0.14	0.82	0.25	0.43	1.95
NONHSAT207074.1	846	261.19	91.35	1.5156	-1.5156	Down	2.6479e-20	1.76626e-19	NA	1.34	1.11	4.19	0.75	0.47	1.28	9.14
NONHSAT255361.1	977	40	14	1.51455	-1.51455	Down	0.000304884	0.000563633	NA	0.26	0.5	0.24	0.21	0.05	0.09	1.35
NONHSAT249798.1	775	94.25	32.99	1.51444	-1.51444	Down	2.9768e-08	9.29629e-08	NA	0.64	2	0.57	0.44	0.48	0.11	4.24
NONHSAT228708.1	801	26.02	74.33	1.51435	1.51435	Up	8.56047e-07	2.30047e-06	NA	0.19	0.53	0.13	0.99	0.97	0.29	3.1
NONHSAT255620.1	1028	85.07	242.95	1.51396	1.51396	Up	5.73261e-19	3.58986e-18	NA	1.18	0	0.51	1.73	0.97	2.66	7.05
NONHSAT247431.1	859	44.96	128.25	1.51227	1.51227	Up	1.0545e-10	4.04868e-10	NA	0.41	0.99	0.02	2.27	0.69	0.67	5.05
NONHSAT137575.2	485	13.93	39.71	1.51133	1.51133	Up	0.000327669	0.000602721	NA	0.43	0	0.22	0.39	0.45	1.24	2.73
NONHSAT162328.1	1764	281.9	99.12	1.50791	-1.50791	Down	1.23052e-21	8.68935e-21	NA	0.32	4.04	0.1	0.71	0.43	0.14	5.74
NONHSAT086995.2	1032	134.95	383.74	1.50773	1.50773	Up	7.34662e-29	6.73565e-28	NA	0.99	2.25	0.18	5.93	1.71	1.26	12.32
NONHSAT227457.1	479	69.93	198.77	1.50714	1.50714	Up	1.05059e-15	5.5645e-15	NA	1.47	2.22	0.42	3.43	3.21	4.18	14.93
NONHSAT136260.2	1826	54	19	1.50694	-1.50694	Down	2.91309e-05	6.37023e-05	NA	0.01	0.78	0.04	0.1	0.11	0.02	1.06
NONHSAT241165.1	1710	320.19	112.75	1.50578	-1.50578	Down	2.61485e-24	2.04311e-23	NA	1.59	0.71	1.57	0.42	0.53	0.49	5.31
NONHSAT232443.1	9932	433.79	152.8	1.50533	-1.50533	Down	2.47111e-32	2.5186e-31	NA	0.37	0.51	0.11	0.21	0.12	0	1.32
NONHSAT089566.2	635	19.23	54.59	1.5053	1.5053	Up	2.67399e-05	5.87833e-05	NA	0.39	0	0.27	0.17	0.78	1.08	2.69
NONHSAT251865.1	3716	329.87	116.22	1.50502	-1.50502	Down	5.61256e-25	4.50089e-24	NA	0.25	0.17	1.27	0.17	0.28	0.2	2.34
NONHSAT254388.1	2559	122	43	1.50445	-1.50445	Down	3.48609e-10	1.28549e-09	NA	0.09	1.18	0.03	0.23	0.11	0.04	1.68
NONHSAT002579.2	579	64.87	22.88	1.50344	-1.50344	Down	4.7908e-06	1.16987e-05	NA	1.44	1.08	0.32	0	0.47	0.48	3.79
NONHSAT158315.1	825	102	36	1.50248	-1.50248	Down	9.89597e-09	3.22652e-08	NA	0.21	3.48	0.05	0.59	0.34	0.13	4.8
NONHSAT079658.2	805	44.06	124.82	1.50233	1.50233	Up	2.28269e-10	8.55054e-10	NA	0.55	0.77	0.09	2.57	0	1.23	5.21
NONHSAT253487.1	1403	63.13	22.3	1.50126	-1.50126	Down	6.57062e-06	1.5756e-05	NA	0.21	0.81	0.13	0.24	0.05	0.07	1.51
NR_126411.1	2585	97.88	34.6	1.50022	-1.50022	Down	2.03159e-08	6.44259e-08	SGMS1-AS1	0.37	0.21	0.21	0.05	0	0.22	1.06
NONHSAT229780.1	2685	119	42.07	1.50008	-1.50008	Down	6.23061e-10	2.25079e-09	NA	0.13	1.03	0.03	0.14	0.17	0.04	1.54
NONHSAT212133.1	1698	65	22.98	1.50004	-1.50004	Down	4.86196e-06	1.1863e-05	NA	0.18	0.7	0.1	0.13	0.09	0.08	1.28
NONHSAT168138.1	2744	173.2	61.34	1.49752	-1.49752	Down	9.21489e-14	4.36555e-13	NA	0.21	1.18	0.2	0.38	0.05	0.07	2.09
NONHSAT257300.1	625	50.88	18.03	1.49668	-1.49668	Down	5.4106e-05	0.000113375	NA	0.85	1.18	0.15	0.13	0.25	0.32	2.88
NONHSAT090526.2	1338	118.76	42.09	1.49648	-1.49648	Down	6.94798e-10	2.49871e-09	NA	0	2.63	0	0.19	0.52	0	3.34
NR_045029.1	1023	14.23	40.13	1.49577	1.49577	Up	0.000338636	0.000621064	LRRC75A-AS1	0.1	0	0.18	0.33	0.22	0.35	1.18
NONHSAT226464.1	989	74.68	26.5	1.49471	-1.49471	Down	1.02755e-06	2.73719e-06	NA	0.28	0.47	0.91	0	0.57	0.04	2.27
NONHSAT255241.1	1391	52.59	18.67	1.49404	-1.49404	Down	4.14807e-05	8.85938e-05	NA	0.27	0.25	0.31	0.11	0.11	0.08	1.13
NONHSAT004774.2	5072	172.66	61.32	1.49348	-1.49348	Down	1.12598e-13	5.30509e-13	NA	0	0.95	0	0	0.16	0.09	1.2
NONHSAT053846.2	1321	452.97	1275.11	1.49316	1.49316	Up	1.61176e-90	4.39128e-89	NA	1.06	0.52	5.21	11.4	7.74	3.08	29.01
NONHSAT241221.1	585	76	27	1.49302	-1.49302	Down	8.42945e-07	2.26812e-06	NA	2.08	1.02	0.14	0.42	0.42	0.32	4.4
NONHSAT251886.1	15445	1172.96	416.98	1.49208	-1.49208	Down	2.48108e-83	6.33373e-82	NA	0.46	1.41	0.02	0.18	0.06	0.32	2.45
NONHSAT115867.2	1185	59	21	1.4903	-1.4903	Down	1.46664e-05	3.35179e-05	NA	0.07	1.39	0	0.35	0.06	0.02	1.89
NONHSAT192634.1	1253	203.33	72.38	1.49014	-1.49014	Down	8.66913e-16	4.61257e-15	NA	0.92	2.17	0.86	0.6	0.15	0.56	5.26
NONHSAT232259.1	627	167.83	59.86	1.48731	-1.48731	Down	2.91679e-13	1.34037e-12	NA	0.75	4.57	1.95	1.85	0.66	0	9.78
NONHSAT091630.2	957	61.8	22.07	1.4855	-1.4855	Down	9.65932e-06	2.26506e-05	NA	0.5	0.76	0.31	0.21	0.26	0.07	2.11
NR_033839.1	753	160.56	57.35	1.48522	-1.48522	Down	9.97025e-13	4.41927e-12	ST3GAL4-AS1	2.03	0.73	1.95	0.56	0.65	0.6	6.52
NONHSAT028181.2	589	72.99	204.3	1.48494	1.48494	Up	8.78674e-16	4.67261e-15	NA	2.79	0	0	4.67	4.35	0	11.81
NONHSAT119766.2	2173	80.27	28.69	1.48429	-1.48429	Down	4.66386e-07	1.28997e-06	NA	0.03	0.49	0.34	0.14	0.1	0.06	1.16
NONHSAT171600.1	792	13.95	39	1.48323	1.48323	Up	0.000446446	0.000798852	NA	0.26	0.06	0.07	0.42	0.52	0.24	1.57
NONHSAT131067.2	1571	203.79	72.92	1.48267	-1.48267	Down	1.02776e-15	5.44651e-15	NA	1.11	0.5	1.09	0.32	0.72	0	3.74
NONHSAT191949.1	2855	95	34	1.48237	-1.48237	Down	4.31825e-08	1.32916e-07	NA	0.19	0.54	0.09	0.16	0.09	0.01	1.08
NONHSAT103241.2	645	16.72	46.67	1.48094	1.48094	Up	0.00012488	0.000247288	NA	0	0	0.54	1.59	0.32	0	2.45
NONHSAT206643.1	834	52.53	18.83	1.48009	-1.48009	Down	4.73595e-05	0.000100271	NA	0.04	1.79	0.07	0.39	0.08	0.08	2.45
NR_024366.1	5802	174.82	62.67	1.48	-1.48	Down	1.15898e-13	5.45848e-13	FAM225A	0	0.84	0	0	0.13	0.09	1.06
NONHSAT256659.1	711	28.66	79.92	1.47954	1.47954	Up	5.25595e-07	1.44663e-06	NA	0.28	0.83	0.03	0	1.33	1.27	3.74
NONHSAT104116.2	1167	57.49	20.65	1.47715	-1.47715	Down	2.1402e-05	4.77535e-05	NA	0.13	1.13	0.1	0.31	0.06	0.05	1.78
NONHSAT125155.2	440	42.92	15.42	1.47682	-1.47682	Down	0.000241275	0.000454161	NA	1.36	1.2	0.15	0.42	0.33	0.21	3.67
NONHSAT171425.1	685	266.81	95.87	1.47664	-1.47664	Down	5.54531e-20	3.64879e-19	NA	0	12.49	0	3	0.65	0	16.14
NONHSAT187954.1	1963	64	23	1.47642	-1.47642	Down	7.38604e-06	1.75721e-05	NA	0.13	0.62	0.09	0.08	0.07	0.1	1.09
NONHSAT054148.2	826	38.7	13.91	1.47619	-1.47619	Down	0.000492004	0.000873135	NA	0	1.46	0	0.21	0.09	0.11	1.87
NR_137191.1	3433	56.5	157.07	1.47511	1.47511	Up	2.26205e-12	9.7745e-12	MIR100HG	0.14	0	0.17	1.06	0	0	1.37
NONHSAT083137.2	5903	238.5	85.83	1.47441	-1.47441	Down	5.43085e-18	3.23909e-17	NA	0.17	0.78	0.07	0.15	0.17	0	1.34
NONHSAT115275.2	833	51.36	18.5	1.4731	-1.4731	Down	6.10836e-05	0.000126959	NA	0.55	0.54	0.37	0	0.25	0.25	1.96
NONHSAT232272.1	3607	308.41	111.17	1.47206	-1.47206	Down	9.43622e-23	6.93415e-22	NA	0.34	1.76	0.1	0	0.52	0.12	2.84
NONHSAT143536.2	1189	42.49	15.32	1.47168	-1.47168	Down	0.000269019	0.000502018	NA	0.13	0.62	0.17	0.15	0.04	0.11	1.22
NONHSAT151603.1	844	51.72	18.65	1.47152	-1.47152	Down	5.83444e-05	0.000121643	NA	0.25	1.34	0.12	0.25	0.11	0.17	2.24
NONHSAT249204.1	1347	54.57	19.7	1.46989	-1.46989	Down	3.70332e-05	7.97937e-05	NA	0.02	1.14	0.02	0.13	0.17	0.03	1.51
NONHSAT203352.1	1106	51.45	142.45	1.46924	1.46924	Up	2.68459e-11	1.07863e-10	NA	0.21	0.69	0.27	2.01	0.69	0.36	4.23
NONHSAT073762.2	1196	51.08	18.45	1.46911	-1.46911	Down	6.6188e-05	0.000136791	NA	0.32	0.31	0.33	0.38	0	0	1.34
NONHSAT081239.2	576	194.94	70.46	1.46813	-1.46813	Down	6.70196e-15	3.40581e-14	NA	0.87	0.52	6	1.66	0	1.45	10.5
NONHSAT253554.1	4348	62.57	172.99	1.46717	1.46717	Up	2.22078e-13	1.02921e-12	NA	0.16	0.15	0.02	0	0.67	0.16	1.16
NONHSAT196191.1	965	15.76	43.55	1.46643	1.46643	Up	0.000234325	0.000442377	NA	0.05	0	0.27	0.42	0.18	0.44	1.36
NONHSAT185114.1	1798	228.49	82.74	1.46545	-1.46545	Down	3.69343e-17	2.10647e-16	NA	0.16	2.5	0.62	0.69	0.21	0.14	4.32
NONHSAT221484.1	1184	90	248.32	1.46423	1.46423	Up	1.71355e-18	1.04867e-17	NA	0.54	0.87	0.4	2.16	1.89	0.78	6.64
NONHSAT232080.1	2069	76.42	27.74	1.46196	-1.46196	Down	1.16144e-06	3.07199e-06	NA	0.02	0.99	0.03	0.05	0.17	0.07	1.33
NONHSAT034907.2	299	40.32	14.64	1.46156	-1.46156	Down	0.000414068	0.000746749	NA	1.31	0	2.21	0.12	0.57	0.76	4.97
NR_110263.1	789	100.23	275.74	1.46002	1.46002	Up	2.79288e-20	1.86093e-19	LOC101929723	2.06	0.33	0.42	2.21	2.39	3.59	11
NONHSAT227150.1	1422	40	110	1.45945	1.45945	Up	5.68001e-09	1.89349e-08	NA	0.09	0.66	0.03	0.94	0.74	0.1	2.56
NONHSAT133985.2	1085	44	16	1.45941	-1.45941	Down	0.000229136	0.000433625	NA	0.1	1.06	0.02	0.11	0.19	0.04	1.52
NONHSAT231617.1	790	44	16	1.45941	-1.45941	Down	0.000229136	0.000433625	NA	0.05	1.43	0.15	0.53	0	0	2.16
NONHSAT208283.1	2128	295.4	812.28	1.45933	1.45933	Up	1.91787e-56	3.31345e-55	NA	0.95	2.62	0	4.31	3.03	1.17	12.08
NONHSAT170931.1	3639	278.67	101.44	1.45791	-1.45791	Down	1.94285e-20	1.3043e-19	NA	0.06	1.9	0.11	0.32	0.23	0.07	2.69
NONHSAT035387.2	1521	67.41	24.55	1.45722	-1.45722	Down	5.22804e-06	1.27044e-05	NA	0.12	0.95	0.11	0.08	0.18	0.09	1.53
NONHSAT247012.1	2282	106.48	38.78	1.45718	-1.45718	Down	1.03307e-08	3.3629e-08	NA	0.15	0.91	0.13	0.13	0.16	0.07	1.55
NONHSAT213126.1	912	1100.03	401.42	1.45434	-1.45434	Down	2.08362e-75	4.82412e-74	NA	20.4	0	4.75	5.53	4.13	0.92	35.73
NONHSAT181775.1	952	57.4	157.26	1.45405	1.45405	Up	3.74163e-12	1.59416e-11	NA	1.13	0.2	0	1.25	0.44	2.08	5.1
NONHSAT077609.2	1794	761	2082	1.45202	1.45202	Up	1.14725e-140	4.84755e-139	NA	3.08	4.18	2.37	12.24	11.56	2.3	35.73
NONHSAT176670.1	721	35.33	96.6	1.45115	1.45115	Up	5.43973e-08	1.65862e-07	NA	0.08	0.42	0.65	0.27	1.83	1.04	4.29
NONHSAT181490.1	1081	310.55	113.6	1.45084	-1.45084	Down	1.92674e-22	1.40052e-21	NA	1.89	4.33	1.03	1.8	0.73	0	9.78
NONHSAT105112.2	1022	41	15	1.45064	-1.45064	Down	0.000399074	0.000722421	NA	0.06	1.1	0.02	0.2	0.11	0.04	1.53
NONHSAT245782.1	1229	45.73	16.78	1.44638	-1.44638	Down	0.000190626	0.000365484	NA	0.19	0.63	0.14	0.02	0.12	0.16	1.26
NONHSAT207057.1	817	29	79.01	1.44601	1.44601	Up	9.41754e-07	2.521e-06	NA	0.39	0.46	0.05	2.12	0.14	0.19	3.35
NONHSAT175623.1	739	60.02	22.08	1.44268	-1.44268	Down	1.98715e-05	4.4582e-05	NA	1.11	0.32	0.41	0	0	0.67	2.51
NONHSAT097188.2	2585	63.3	172.05	1.44257	1.44257	Up	5.08812e-13	2.30149e-12	NA	0	0.05	0.42	0	0	1.34	1.81
NONHSAT162748.1	1104	57	21	1.44055	-1.44055	Down	3.28139e-05	7.12444e-05	NA	0.21	1.26	0	0.2	0.1	0.13	1.9
NONHSAT002139.2	2257	29.03	78.71	1.43903	1.43903	Up	1.08047e-06	2.86834e-06	NA	0	0.37	0	0.11	0.65	0	1.13
NONHSAT245258.1	4522	263	97	1.43898	-1.43898	Down	4.94456e-19	3.10788e-18	NA	0.05	1.36	0.13	0.16	0.16	0.14	2
NONHSAT244690.1	5628	262.58	96.87	1.43861	-1.43861	Down	5.35508e-19	3.35989e-18	NA	0.07	0.97	0.15	0.23	0.09	0.06	1.57
NONHSAT256987.1	1251	73.45	27.11	1.43791	-1.43791	Down	2.50325e-06	6.34835e-06	NA	0.2	0.45	0.65	0.14	0.2	0.15	1.79
NONHSAT126038.2	1025	84.31	31.12	1.43784	-1.43784	Down	4.56581e-07	1.26413e-06	NA	0.09	0.56	1.16	0.27	0	0.42	2.5
NONHSAT230526.1	5983	104.32	282.57	1.43762	1.43762	Up	2.63995e-20	1.76143e-19	NA	0.06	0.02	0.25	0.26	0.48	0.24	1.31
NONHSAT047919.2	3356	69.34	187.8	1.43746	1.43746	Up	5.22347e-14	2.51423e-13	NA	0.32	0	0.08	0.65	0	0.55	1.6
NONHSAT237817.1	1439	32.78	88.77	1.43728	1.43728	Up	2.29222e-07	6.55453e-07	NA	0.23	0.15	0.12	0.48	0.4	0.49	1.87
NONHSAT256999.1	2541	111	41	1.43684	-1.43684	Down	7.28425e-09	2.40473e-08	NA	0.16	0.37	0.41	0.14	0.12	0.09	1.29
NONHSAT202985.1	1205	82.3	222.8	1.43681	1.43681	Up	2.51023e-16	1.37057e-15	NA	0.55	0.53	0.46	1.87	1.52	0.86	5.79
NONHSAT055564.2	1211	571	211	1.43623	-1.43623	Down	2.70741e-39	3.31008e-38	NA	1.02	6.4	4	2.05	1.36	0.63	15.46
NR_103765.1	1019	92	34	1.43608	-1.43608	Down	1.41058e-07	4.12248e-07	CAND1.11	0.59	1.1	0.5	0.02	0.18	0.53	2.92
NONHSAT235268.1	3105	144.17	53.29	1.43581	-1.43581	Down	4.44218e-11	1.75787e-10	NA	0.69	0.31	0	0.09	0.21	0.06	1.36
NONHSAT054310.2	406	53.19	19.67	1.43514	-1.43514	Down	6.32145e-05	0.000131083	NA	2.13	0.68	0.59	1.01	0	0.39	4.8
NR_034086.1	2160	29.97	81.01	1.4346	1.4346	Up	7.98635e-07	2.15327e-06	LOC648987	0.03	0	0.23	0.3	0.3	0.22	1.08
NONHSAT170777.1	2671	45.08	121.81	1.4341	1.4341	Up	1.4422e-09	5.05022e-09	NA	0.33	0	0	0.93	0.13	0	1.39
NONHSAT258008.1	873	72.44	26.81	1.43399	-1.43399	Down	3.07416e-06	7.7061e-06	NA	0.19	1.8	0.32	0.53	0	0.21	3.05
NONHSAT048049.2	627	54	20	1.43294	-1.43294	Down	5.66897e-05	0.000118435	NA	0.36	1.82	0.3	0.43	0.19	0.18	3.28
NONHSAT136842.2	2087	98.33	36.44	1.43209	-1.43209	Down	5.61731e-08	1.71011e-07	NA	0	0.44	0.59	0.29	0.11	0	1.43
NONHSAT007677.2	684	161.76	59.95	1.432	-1.432	Down	3.28488e-12	1.40493e-11	NA	4.57	0	0.58	1.09	0	1.06	7.3
NONHSAT115568.2	1661	27.44	73.95	1.43029	1.43029	Up	2.53781e-06	6.43e-06	NA	0	0.48	0	0.72	0.19	0.11	1.5
NONHSAT214022.1	1538	59.55	22.11	1.42938	-1.42938	Down	2.44162e-05	5.40166e-05	NA	0.46	0.25	0.14	0	0.11	0.19	1.15
NONHSAT170914.1	4347	175	65	1.42882	-1.42882	Down	4.74897e-13	2.15385e-12	NA	0.08	1.02	0	0.22	0.09	0.02	1.43
NONHSAT207307.1	1122	97.78	263.2	1.42857	1.42857	Up	7.41879e-19	4.61922e-18	NA	0.84	0.88	0.34	3.78	1.27	0.53	7.64
NONHSAT215741.1	832	26.59	71.57	1.42849	1.42849	Up	3.75764e-06	9.31034e-06	NA	0.34	0	0.32	0.1	1.91	0	2.67
NONHSAT185926.1	906	355.44	132.13	1.42763	-1.42763	Down	6.99469e-25	5.58642e-24	NA	3.57	1.46	3.49	0.94	0.21	2.16	11.83
NR_037846.1	4063	159.93	59.52	1.42597	-1.42597	Down	5.07348e-12	2.14262e-11	MSH5-SAPCD1	0.05	0.89	0.1	0.06	0.22	0.03	1.35
NONHSAT162641.1	1011	93.67	251.51	1.42498	1.42498	Up	5.02371e-18	3.00393e-17	NA	0	1.77	0.67	1.89	1.99	1.83	8.15
NONHSAT104039.2	1343	70.81	190.09	1.42468	1.42468	Up	5.42441e-14	2.60787e-13	NA	0.64	0.41	0.14	1.25	1.28	0.67	4.39
NONHSAT169051.1	1951	56	20.86	1.42466	-1.42466	Down	4.46032e-05	9.47671e-05	NA	0.07	0.67	0.04	0.11	0.09	0.04	1.02
NONHSAT103634.2	1102	77.55	208.16	1.42452	1.42452	Up	3.54729e-15	1.82787e-14	NA	0.1	0.93	0.67	0.62	1.73	1.85	5.9
NONHSAT167098.1	1829	37.94	101.82	1.42425	1.42425	Up	3.72564e-08	1.15342e-07	NA	0.09	0	0.31	0.44	0.58	0.21	1.63
NONHSAT172759.1	1329	149.66	55.78	1.42385	-1.42385	Down	2.54631e-11	1.02493e-10	NA	0.94	0.32	1.07	0	0.93	0	3.26
NONHSAT021847.2	532	15.43	41.38	1.42322	1.42322	Up	0.000454079	0.000811443	NA	0.32	0	0.33	0.44	0.61	0.9	2.6
NONHSAT219773.1	2163	80.1	29.87	1.42308	-1.42308	Down	1.07071e-06	2.84383e-06	NA	0.03	0.96	0.04	0.12	0.14	0.04	1.33
NONHSAT115857.2	2654	78	29.1	1.42243	-1.42243	Down	1.49316e-06	3.89267e-06	NA	0.04	0.77	0.01	0.11	0.06	0.07	1.06
NONHSAT248959.1	1575	63.84	23.83	1.42166	-1.42166	Down	1.35078e-05	3.10469e-05	NA	0.52	0	0.27	0	0.12	0.2	1.11
NONHSAT225881.1	574	265.16	99.04	1.42076	-1.42076	Down	7.67639e-19	4.77476e-18	NA	1.17	2.78	6.9	1.04	2.33	0.95	15.17
NONHSAT100039.2	944	67.94	25.39	1.41998	-1.41998	Down	7.28194e-06	1.73387e-05	NA	0.68	1.1	0.08	0.31	0.17	0.16	2.5
NONHSAT258808.1	577	108.95	40.73	1.41948	-1.41948	Down	1.35969e-08	4.37899e-08	NA	1.92	2.01	0.91	0	1.33	0.39	6.56
NONHSAT257496.1	9822	219.25	586.31	1.41911	1.41911	Up	1.30185e-39	1.60445e-38	NA	0.01	0.61	0	0.65	0.64	0	1.91
NR_135298.1	2066	153.57	57.43	1.419	-1.419	Down	1.58496e-11	6.47971e-11	C1orf132	0.79	0	0.64	0.17	0.04	0.39	2.03
NONHSAT122597.2	630	19.45	52	1.41876	1.41876	Up	8.80019e-05	0.000178355	NA	0.69	0	0	0	1.08	0.88	2.65
NONHSAT246959.1	1120	1314	3512	1.41835	1.41835	Up	9.06173e-228	6.33598e-226	NA	9.03	11.19	7.06	36.3	28.14	8.84	100.56
NONHSAT257791.1	1406	21	56	1.41506	1.41506	Up	4.87568e-05	0.000102976	NA	0.16	0.19	0.01	0.45	0.2	0.25	1.26
NONHSAT002955.2	914	88	33	1.41501	-1.41501	Down	3.55793e-07	9.97362e-07	NA	0.46	2.22	0.04	0.31	0.4	0.14	3.57
NONHSAT181468.1	1123	49.89	18.72	1.41415	-1.41415	Down	0.00012729	0.000251421	NA	0.18	0.53	0.35	0.34	0.07	0	1.47
NONHSAT232214.1	7214	226.01	84.82	1.41389	-1.41389	Down	3.51464e-16	1.9075e-15	NA	0.01	0.86	0	0.17	0	0.09	1.13
NONHSAT175358.1	1178	513.62	192.9	1.41283	-1.41283	Down	1.08367e-34	1.18243e-33	NA	5.93	0	2.86	1.29	0.54	1.84	12.46
NR_026861.1	1123	160.68	427.47	1.41166	1.41166	Up	4.03197e-29	3.72522e-28	LINC00473	1.58	2.01	0	0.66	5.54	2.27	12.06
NONHSAT208920.1	3081	41	109	1.41066	1.41066	Up	1.57612e-08	5.04716e-08	NA	0.08	0.17	0.07	0.03	0.66	0.05	1.06
NONHSAT013272.2	1964	101	38	1.41026	-1.41026	Down	5.31404e-08	1.62201e-07	NA	0.05	1.38	0.02	0.29	0.11	0.04	1.89
NONHSAT253435.1	764	134.56	50.7	1.40817	-1.40817	Down	3.55107e-10	1.30807e-09	NA	0.99	2.27	1.18	0.29	0.63	0.63	5.99
NONHSAT058844.2	1671	33.85	89.81	1.40774	1.40774	Up	3.00141e-07	8.48637e-07	NA	0.15	0.16	0.13	0.14	0.55	0.46	1.59
NONHSAT072806.2	677	61	23	1.40715	-1.40715	Down	2.43213e-05	5.38114e-05	NA	0.58	1.76	0.18	0.39	0.11	0.33	3.35
NR_110066.1	2092	92.38	244.87	1.40639	1.40639	Up	2.82361e-17	1.61943e-16	LOC101927021	0.18	0.62	0.25	1.01	0.51	1.02	3.59
NONHSAT189269.1	750	20	53	1.40602	1.40602	Up	8.41994e-05	0.000171136	NA	0.35	0.25	0.05	0.91	0.41	0.42	2.39
NONHSAT026837.2	1798	36.95	97.9	1.40576	1.40576	Up	9.12038e-08	2.71766e-07	NA	0.29	0.09	0.05	0.66	0.35	0.22	1.66
NONHSAT232314.1	2043	42.72	113.14	1.40515	1.40515	Up	9.33358e-09	3.05208e-08	NA	0.28	0.19	0	0.09	0.6	0.48	1.64
NONHSAT122636.2	1800	127	48	1.4037	-1.4037	Down	1.20789e-09	4.25955e-09	NA	0.16	1.36	0.3	0.36	0.08	0.16	2.42
NONHSAT182429.1	2390	231.45	87.51	1.40316	-1.40316	Down	2.31776e-16	1.26846e-15	NA	0.3	2.02	0.2	0.48	0.13	0.21	3.34
NONHSAT251418.1	4782	374.36	141.72	1.40136	-1.40136	Down	1.92368e-25	1.56806e-24	NA	0.11	1.82	0.14	0.32	0.19	0.13	2.71
NONHSAT108565.2	2516	33.52	88.47	1.40019	1.40019	Up	4.09834e-07	1.14076e-06	NA	0.11	0.15	0.05	0.33	0.25	0.18	1.07
NONHSAT026085.2	1339	82.99	31.45	1.39985	-1.39985	Down	9.38793e-07	2.51361e-06	NA	0.28	0.22	0.77	0.15	0	0.36	1.78
NONHSAT170137.1	3910	168.43	63.9	1.39824	-1.39824	Down	2.94622e-12	1.2634e-11	NA	0.09	1.03	0.03	0	0.15	0.18	1.48
NONHSAT250293.1	2008	117.78	44.69	1.39805	-1.39805	Down	5.33061e-09	1.78102e-08	NA	0.1	1.16	0.25	0.24	0.13	0.12	2
NONHSAT253695.1	709	94.71	35.96	1.3971	-1.3971	Down	1.68513e-07	4.88064e-07	NA	0.28	3.48	0.24	0.63	0.5	0.13	5.26
NR_104654.1	1575	71	26.96	1.39698	-1.39698	Down	5.92879e-06	1.42988e-05	LOC257396	0.33	0.13	0.46	0.05	0.2	0.12	1.29
NONHSAT168777.1	670	78.43	29.8	1.39607	-1.39607	Down	1.95859e-06	5.0352e-06	NA	0.57	2.82	0.07	0.66	0.3	0.16	4.58
NONHSAT156008.1	1840	307.48	808.76	1.39524	1.39524	Up	1.19178e-52	1.93488e-51	NA	2.35	1.44	0	5.83	3.34	0.82	13.78
NONHSAT023374.2	613	113.55	43.24	1.39287	-1.39287	Down	1.09942e-08	3.5715e-08	NA	1.6	2.68	0.66	0.37	0.3	1.02	6.63
NONHSAT173691.1	1508	27.22	71.43	1.39189	1.39189	Up	5.896e-06	1.42239e-05	NA	0	0	0.34	0	0.49	0.52	1.35
NONHSAT180088.1	702	37.15	97.25	1.38836	1.38836	Up	1.323e-07	3.87857e-07	NA	0	1.33	0.23	0.43	2.86	0.05	4.9
NONHSAT065865.2	3760	52.31	136.6	1.38482	1.38482	Up	4.3642e-10	1.5962e-09	NA	0.06	0.3	0	0.66	0.06	0.09	1.17
NONHSAT234584.1	516	47	18	1.38464	-1.38464	Down	0.000252139	0.000472829	NA	0.31	1.84	0.5	0.49	0.2	0.23	3.57
NONHSAT185341.1	603	45.71	17.52	1.38348	-1.38348	Down	0.000309511	0.000571604	NA	0.15	0.1	1.38	0.79	0	0	2.42
NONHSAT176426.1	1018	114.88	44.04	1.38322	-1.38322	Down	1.07951e-08	3.50846e-08	NA	0	3.01	0.27	0.62	0.14	0.26	4.3
NONHSAT254537.1	1435	157.96	60.61	1.38191	-1.38191	Down	2.08683e-11	8.45602e-11	NA	0.02	2.58	0.41	0.8	0.07	0.13	4.01
NONHSAT207145.1	836	80.51	30.9	1.38154	-1.38154	Down	1.73407e-06	4.48518e-06	NA	0.54	1.66	0.36	0.31	0.39	0.18	3.44
NR_037884.1	4825	954.83	366.79	1.38027	-1.38027	Down	7.42639e-61	1.38772e-59	LOC100507053	1.66	0.97	1.4	0.59	0.26	0.75	5.63
NONHSAT196227.1	4002	354	136	1.38012	-1.38012	Down	1.24635e-23	9.46819e-23	NA	0.07	2.32	0.05	0.38	0.25	0.11	3.18
NONHSAT252160.1	5843	206.55	79.36	1.37998	-1.37998	Down	1.96079e-14	9.68425e-14	NA	0.19	0.71	0	0.18	0	0.11	1.19
NONHSAT258531.1	11282	248.24	645.72	1.3792	1.3792	Up	1.09997e-41	1.4263e-40	NA	0.11	0.33	0.08	0.14	0.89	0.15	1.7
NONHSAT181502.1	1311	25	65	1.37853	1.37853	Up	1.78799e-05	4.03651e-05	NA	0.14	0.27	0.06	0.82	0.3	0.05	1.64
NONHSAT118886.2	2257	37.08	96.35	1.37767	1.37767	Up	1.78553e-07	5.16076e-07	NA	0.09	0.34	0	0.66	0.28	0.03	1.4
NONHSAT221349.1	957	37.71	97.92	1.37668	1.37668	Up	1.44155e-07	4.20773e-07	NA	0.29	0.19	0.38	1.48	0.61	0.37	3.32
NONHSAT144365.2	6888	338.03	877.73	1.37665	1.37665	Up	7.1376e-56	1.22152e-54	NA	0.52	0.62	0	2.01	0.64	0.15	3.94
NONHSAT015667.2	1392	62.37	24.04	1.37539	-1.37539	Down	2.73072e-05	5.99577e-05	NA	0.1	1.11	0.04	0.24	0.08	0.08	1.65
NONHSAT198693.1	682	42.99	16.58	1.37453	-1.37453	Down	0.000499544	0.000885587	NA	0.89	0.17	0.35	0.16	0.15	0.28	2
NONHSAT219952.1	664	67.59	174.98	1.37233	1.37233	Up	2.31026e-12	9.97667e-12	NA	0.54	1.11	0.89	1.21	1.09	3.93	8.77
NONHSAT241019.1	2897	39.34	101.84	1.37226	1.37226	Up	8.74718e-08	2.61201e-07	NA	0.06	0.23	0.05	0	0.41	0.32	1.07
NONHSAT135646.2	760	141.62	54.72	1.37186	-1.37186	Down	2.81419e-10	1.04655e-09	NA	0.82	2.29	1.53	0.49	0.05	1.13	6.31
NONHSAT057219.2	645	23.28	60.21	1.37093	1.37093	Up	3.93259e-05	8.4256e-05	NA	0.2	0.17	0.45	0.6	1	0.67	3.09
NONHSAT179421.1	2104	75	29	1.37081	-1.37081	Down	4.46816e-06	1.09545e-05	NA	0.23	0.59	0.07	0.17	0.07	0.07	1.2
NONHSAT240960.1	437	97.5	37.7	1.37081	-1.37081	Down	1.68144e-07	4.87081e-07	NA	1.31	2.89	1.96	0.4	0.64	1.21	8.41
NONHSAT222351.1	509	427.29	165.38	1.36941	-1.36941	Down	7.16098e-28	6.35964e-27	NA	1.25	25.26	0.92	3.5	2.77	2.22	35.92
NR_038897.1	3123	226.44	87.65	1.36928	-1.36928	Down	1.64162e-15	8.60378e-15	LINC01305	0.99	0.08	0.35	0.17	0.04	0.37	2
NONHSAT235790.1	2142	27.49	70.96	1.36812	1.36812	Up	8.33545e-06	1.96922e-05	NA	0.03	0.15	0.12	0.19	0.19	0.33	1.01
NONHSAT248371.1	5359	80.18	206.84	1.36722	1.36722	Up	2.85826e-14	1.3962e-13	NA	0.15	0.12	0.05	0.45	0.25	0.13	1.15
NONHSAT090970.2	4834	3045	7855	1.36719	1.36719	Up	0	0	NA	2.92	9.86	2.31	19.88	10.06	5.42	50.45
NONHSAT233670.1	6732	255.75	99.16	1.36688	-1.36688	Down	2.80678e-17	1.61015e-16	NA	0.09	0.86	0.05	0.08	0.12	0.1	1.3
NONHSAT222407.1	1040	597.81	231.92	1.36604	-1.36604	Down	3.48981e-38	4.14968e-37	NA	3.69	11.62	0.28	4.81	0.69	0	21.09
NONHSAT226558.1	982	22.2	57.17	1.36472	1.36472	Up	6.5406e-05	0.000135272	NA	0.03	0.46	0.12	0	1.32	0	1.93
NR_036521.1	1783	218.08	561.01	1.36319	1.36319	Up	7.86869e-36	8.84783e-35	ZNF667-AS1	0.89	0.67	1.02	2.21	2.04	2.61	9.44
NONHSAT244377.1	1217	21	54	1.36259	1.36259	Up	0.000106398	0.000212839	NA	0.02	0.22	0.17	0.12	0.57	0.29	1.39
NONHSAT150003.1	573	62.62	24.36	1.36209	-1.36209	Down	3.01702e-05	6.58662e-05	NA	1.01	0.32	1.16	0.2	0.29	0.55	3.53
NONHSAT252301.1	5048	161.83	63	1.36103	-1.36103	Down	2.03972e-11	8.27675e-11	NA	0.1	0.73	0.02	0.16	0.05	0.05	1.11
NONHSAT098133.2	1897	963	375	1.36062	-1.36062	Down	4.49837e-60	8.28573e-59	NA	2.33	6.74	2.95	1.24	2.4	0.7	16.36
NONHSAT254836.1	1358	92.01	35.83	1.3606	-1.3606	Down	4.34602e-07	1.20607e-06	NA	0.23	1.49	0.12	0.38	0.21	0.03	2.46
NR_126047.1	2259	97.35	37.93	1.35982	-1.35982	Down	2.0425e-07	5.86989e-07	LOC728673	0.49	0	0.34	0	0	0.34	1.17
NR_003930.2	2063	1030.43	401.49	1.35979	-1.35979	Down	4.29828e-64	8.39682e-63	SVIL-AS1	3.1	4.43	3.53	2.11	1.52	0.7	15.39
NONHSAT078143.2	2305	209.49	81.68	1.3588	-1.3588	Down	2.59525e-14	1.27115e-13	NA	0.26	2.13	0.06	0.07	0.62	0.06	3.2
NONHSAT230583.1	1159	121	47.22	1.35751	-1.35751	Down	7.26303e-09	2.39837e-08	NA	0.2	0.26	1.66	0.6	0.31	0.06	3.09
NONHSAT225278.1	715	19.72	50.53	1.3575	1.3575	Up	0.000185324	0.000356327	NA	0.14	0	0.43	0.68	0.35	0.68	2.28
NONHSAT200055.1	1457	47.47	121.59	1.35696	1.35696	Up	6.74935e-09	2.23538e-08	NA	0.26	0.58	0	0	1.47	0.34	2.65
NONHSAT256148.1	1263	25	64	1.35617	1.35617	Up	2.62342e-05	5.77337e-05	NA	0.28	0.05	0.09	0.72	0.32	0.15	1.61
NR_039980.1	2328	73.31	28.64	1.35596	-1.35596	Down	6.836e-06	1.63404e-05	LOC286437	0	0.84	0.04	0.29	0	0	1.17
NONHSAT083089.2	1387	68.99	26.98	1.35447	-1.35447	Down	1.29754e-05	2.98819e-05	NA	0.14	1.26	0	0.47	0	0	1.87
NONHSAT247428.1	1046	22.59	57.69	1.35266	1.35266	Up	6.7938e-05	0.000140138	NA	0	0.65	0	0.89	0.44	0	1.98
NONHSAT064226.2	1621	53.14	20.81	1.3525	-1.3525	Down	0.000131996	0.000259951	NA	0.07	0.73	0.08	0.06	0.13	0.09	1.16
NONHSAT195730.1	965	79.57	31.18	1.35158	-1.35158	Down	2.93532e-06	7.37541e-06	NA	0.62	0.31	0.84	0.19	0.2	0.34	2.5
NONHSAT136515.2	4951	219.63	560.41	1.35143	1.35143	Up	2.4055e-35	2.67598e-34	NA	0.55	0.29	0.1	0.78	1.09	0.53	3.34
NONHSAT120330.2	1866	212.52	83.3	1.35119	-1.35119	Down	2.18886e-14	1.07792e-13	NA	0.1	3.07	0.06	0.54	0.23	0.23	4.23
NONHSAT249789.1	918	51	20	1.35047	-1.35047	Down	0.000183546	0.000353185	NA	0.25	1.34	0	0.08	0.25	0.17	2.09
NONHSAT028974.2	578	51	20	1.35047	-1.35047	Down	0.000183546	0.000353185	NA	0.94	0.97	0.37	0.43	0.3	0.16	3.17
NONHSAT192160.1	676	143.81	56.43	1.34961	-1.34961	Down	3.42274e-10	1.26318e-09	NA	2.69	2.75	0.1	0.33	1.7	0	7.57
NONHSAT105070.2	962	22	56	1.34795	1.34795	Up	9.07292e-05	0.00018348	NA	0.04	0.64	0	0.71	0.55	0.13	2.07
NONHSAT088810.2	557	41.8	106.38	1.34767	1.34767	Up	6.89358e-08	2.08107e-07	NA	0.3	2.07	0	4.97	0	0.28	7.62
NONHSAT215697.1	1098	31.92	81.23	1.34757	1.34757	Up	2.43956e-06	6.1958e-06	NA	0.37	0.15	0.12	0.27	0.58	0.8	2.29
NONHSAT175006.1	1111	125.87	320.25	1.34729	1.34729	Up	8.22498e-21	5.6015e-20	NA	0.73	2.03	0.2	1.05	5.18	0.33	9.52
NONHSAT217043.1	1128	44.32	17.42	1.34719	-1.34719	Down	0.000500331	0.000886886	NA	0.58	0.27	0.05	0.01	0.2	0.13	1.24
NONHSAT119685.2	368	44.98	17.7	1.34551	-1.34551	Down	0.000459966	0.000821185	NA	1.04	1.46	0.99	0.33	0.36	0.66	4.84
NONHSAT216110.1	671	47.52	18.7	1.34547	-1.34547	Down	0.000317581	0.00058545	NA	0.68	0.93	0.23	0.07	0.06	0.51	2.48
NONHSAT256332.1	2836	53.26	135.32	1.34527	1.34527	Up	1.23818e-09	4.362e-09	NA	0.14	0.33	0	0.6	0.23	0.22	1.52
NONHSAT180488.1	1575	92.51	235.01	1.34506	1.34506	Up	1.19271e-15	6.29681e-15	NA	0.3	0.1	0.77	1.18	0.59	1.5	4.44
NONHSAT135785.2	954	66	26	1.34393	-1.34393	Down	2.23995e-05	4.98316e-05	NA	0.02	1.8	0.19	0.29	0.29	0.07	2.66
NONHSAT180108.1	991	57.85	22.79	1.34389	-1.34389	Down	7.21579e-05	0.000148285	NA	0.19	1.02	0.32	0.41	0.16	0	2.1
NONHSAT148879.1	1419	87.75	34.57	1.34386	-1.34386	Down	1.01757e-06	2.71194e-06	NA	0.31	0.78	0.38	0.07	0.07	0.38	1.99
NONHSAT204500.1	1836	27.78	70.5	1.3436	1.3436	Up	1.18205e-05	2.73636e-05	NA	0.13	0.19	0.03	0.4	0.29	0.17	1.21
NONHSAT245705.1	1264	80.95	31.93	1.3421	-1.3421	Down	2.72843e-06	6.88626e-06	NA	0.28	1.51	0	0.27	0.23	0.08	2.37
NONHSAT142137.2	1097	19.07	48.29	1.34044	1.34044	Up	0.000295534	0.000547939	NA	0.1	0.05	0.21	0.18	0.14	0.65	1.33
NONHSAT231840.1	1506	85.94	33.94	1.34032	-1.34032	Down	1.38075e-06	3.61866e-06	NA	0.75	0	0.37	0.21	0.04	0.25	1.62
NONHSAT155186.1	702	220.35	557.26	1.33858	1.33858	Up	1.14047e-34	1.24359e-33	NA	4.13	3.08	0.58	3.81	4.76	10.13	26.49
NONHSAT112955.2	1389	73.19	28.94	1.33856	-1.33856	Down	8.55612e-06	2.01921e-05	NA	0.14	1.03	0.21	0.24	0.08	0.16	1.86
NONHSAT242472.1	464	19.89	50.28	1.33796	1.33796	Up	0.000226238	0.000428538	NA	0.5	0	0.48	0.81	1.18	0.87	3.84
NONHSAT193051.1	1003	115.28	45.66	1.33612	-1.33612	Down	2.43319e-08	7.6616e-08	NA	1.05	1.54	0.27	0.7	0.4	0	3.96
NONHSAT070107.2	3335	70.7	178.46	1.33584	1.33584	Up	3.94497e-12	1.67803e-11	NA	0.18	0.14	0.13	0.48	0.27	0.4	1.6
NONHSAT007680.2	643	101.63	256.31	1.33459	1.33459	Up	9.56532e-17	5.34164e-16	NA	0.2	1.17	2.34	3.37	2.59	3.8	13.47
NONHSAT253478.1	668	58	23	1.3344	-1.3344	Down	7.73024e-05	0.000158128	NA	0.56	1.69	0.18	0.28	0.29	0.27	3.27
NONHSAT149098.1	1519	55.72	22.11	1.33347	-1.33347	Down	0.000107908	0.00021565	NA	0.07	0.79	0.12	0.16	0.14	0.03	1.31
NONHSAT024516.2	1884	78.07	196.55	1.33208	1.33208	Up	3.6871e-13	1.68378e-12	NA	0.35	0.06	0.41	1.05	0.58	0.68	3.13
NR_047526.1	2692	192.23	483.56	1.33088	1.33088	Up	4.6965e-30	4.48285e-29	LINC01128	0.57	1.14	0.04	0.8	1.4	1.59	5.54
NONHSAT227852.1	2275	190.63	75.8	1.33048	-1.33048	Down	8.69973e-13	3.87152e-12	NA	0.64	1.24	0.15	0.26	0.2	0.26	2.75
NONHSAT225911.1	1651	35	88	1.33017	1.33017	Up	1.1926e-06	3.15135e-06	NA	0.21	0.27	0.03	0.81	0.33	0.09	1.74
NONHSAT245488.1	2075	231.4	92.06	1.32972	-1.32972	Down	3.44277e-15	1.77551e-14	NA	0.31	2.62	0.09	0.1	0.79	0.06	3.97
NONHSAT226440.1	1830	542.17	215.75	1.32936	-1.32936	Down	1.94685e-33	2.04771e-32	NA	2.12	3.71	1.17	0.04	1.1	1.33	9.47
NONHSAT012900.2	1475	49.74	124.86	1.32786	1.32786	Up	7.57961e-09	2.49938e-08	NA	0.26	0	0.39	0.84	0.5	0.56	2.55
NONHSAT228697.1	363	61	153	1.32667	1.32667	Up	1.64629e-10	6.23532e-10	NA	0.42	4.03	1.05	4.71	7.06	0.58	17.85
NONHSAT152225.1	980	81.51	32.5	1.32651	-1.32651	Down	3.09513e-06	7.75746e-06	NA	0.15	2.26	0.04	0.64	0.12	0.05	3.26
NONHSAT236436.1	412	93.04	37.1	1.32641	-1.32641	Down	6.25759e-07	1.70698e-06	NA	0.15	7.91	0	2.02	0.58	0.04	10.7
NONHSAT223220.1	1094	24.98	62.63	1.3261	1.3261	Up	4.35627e-05	9.2689e-05	NA	0.19	0.41	0	1.06	0.04	0.27	1.97
NONHSAT108137.2	883	217.45	86.73	1.32606	-1.32606	Down	2.60649e-14	1.27653e-13	NA	1.15	3.62	1.49	1.43	0.31	0.62	8.62
NONHSAT055218.2	1824	21.93	54.98	1.32602	1.32602	Up	0.000128263	0.000253118	NA	0	0.35	0	0.47	0.22	0	1.04
NONHSAT150615.1	1003	252.41	100.68	1.32597	-1.32597	Down	2.29578e-16	1.25657e-15	NA	1.88	3.07	1.19	0.67	0.24	1.36	8.41
NONHSAT059269.2	675	18.82	47.15	1.32501	1.32501	Up	0.000393343	0.00071273	NA	0.32	0.25	0.12	0.83	0.74	0.17	2.43
NONHSAT227624.1	1045	499.85	199.67	1.32385	-1.32385	Down	9.00323e-31	8.80281e-30	NA	2.08	1.75	6.24	0.37	2.34	1.55	14.33
NONHSAT241167.1	3871	219.54	87.7	1.32381	-1.32381	Down	2.12173e-14	1.04549e-13	NA	0.39	0.74	0.19	0.07	0.23	0.17	1.79
NONHSAT227622.1	1087	642.96	257.12	1.32226	-1.32226	Down	5.0163e-39	6.11007e-38	NA	2.15	1.75	8.34	0.44	3.99	0.88	17.55
NONHSAT247830.1	974	20	50	1.32195	1.32195	Up	0.000268894	0.00050185	NA	0.3	0.03	0.1	0.78	0.28	0.18	1.67
NONHSAT162352.1	824	45	18	1.32191	-1.32191	Down	0.000547311	0.000963541	NA	0.1	1.48	0.05	0.19	0.17	0.16	2.15
NONHSAT243561.1	993	55	22	1.32191	-1.32191	Down	0.000132769	0.000261378	NA	0.19	1.32	0.06	0.23	0.16	0.13	2.09
NONHSAT178115.1	1302	60	24	1.32191	-1.32191	Down	6.57449e-05	0.000135944	NA	0.16	1	0.09	0.26	0.17	0	1.68
NONHSAT235826.1	1649	60	24	1.32191	-1.32191	Down	6.57449e-05	0.000135944	NA	0.45	0.14	0.17	0.12	0.01	0.19	1.08
NONHSAT146457.2	1931	56.99	22.8	1.32165	-1.32165	Down	0.000100572	0.000201927	NA	0.01	0.74	0.06	0.15	0.07	0.04	1.07
NONHSAT213573.1	1478	54.91	22	1.31954	-1.31954	Down	0.00013736	0.000269748	NA	0.09	0.84	0.08	0.28	0.06	0.01	1.36
NONHSAT135077.2	876	22.06	55.04	1.31907	1.31907	Up	0.000135434	0.000266187	NA	0	0.78	0	0.94	0.6	0	2.32
NONHSAT145960.2	773	38.72	96.6	1.31897	1.31897	Up	4.29043e-07	1.19172e-06	NA	0.9	0.26	0	0.72	0.96	1.26	4.1
NONHSAT227357.1	319	35.9	89.54	1.31857	1.31857	Up	1.13751e-06	3.01194e-06	NA	1.98	0.06	0.91	3.85	1.5	3.18	11.48
NONHSAT087930.2	1482	68.64	27.52	1.31855	-1.31855	Down	2.03954e-05	4.56675e-05	NA	0	1.36	0	0.15	0.21	0.06	1.78
NONHSAT184234.1	519	72.65	29.15	1.31744	-1.31744	Down	1.18475e-05	2.7421e-05	NA	0	2.51	1.42	0	0.79	0.59	5.31
NONHSAT183286.1	2371	16548.4	41229.5	1.31701	1.31701	Up	0	0	NA	8.42	187.92	0	346.29	56.01	0.19	598.83
NONHSAT225512.1	1192	77.08	30.95	1.31639	-1.31639	Down	6.508e-06	1.56135e-05	NA	0.27	1.14	0.26	0.42	0.09	0.1	2.28
NONHSAT212427.1	1330	134.59	54.11	1.31458	-1.31458	Down	2.64714e-09	9.07133e-09	NA	0.6	1.14	0.63	0.47	0.21	0.24	3.29
NONHSAT256230.1	970	97	39	1.31449	-1.31449	Down	4.35536e-07	1.20846e-06	NA	0.09	2.93	0	0.52	0.21	0.22	3.97
NONHSAT152733.1	2065	57.16	142.08	1.31365	1.31365	Up	9.82802e-10	3.48788e-09	NA	0.09	0.63	0.03	0.78	0.41	0.34	2.28
NONHSAT255037.1	2764	51.38	127.69	1.31339	1.31339	Up	6.89298e-09	2.28017e-08	NA	0.19	0.25	0	0	0.33	0.61	1.38
NR_104644.1	2924	278	111.87	1.31324	-1.31324	Down	1.25677e-17	7.34811e-17	LINC01204	0.2	2.17	0.16	0.23	0.49	0.11	3.36
NONHSAT124620.2	673	82	33	1.31314	-1.31314	Down	3.4511e-06	8.60084e-06	NA	0.23	3.2	0.24	0.71	0.32	0.2	4.9
NONHSAT121617.2	748	53.17	21.4	1.31298	-1.31298	Down	0.000185813	0.000357142	NA	0.43	0.9	0.46	0.25	0.16	0.27	2.47
NONHSAT188627.1	1060	47.41	19.09	1.31235	-1.31235	Down	0.000418698	0.000754295	NA	0.49	0.12	0.34	0.03	0.21	0.16	1.35
NONHSAT214060.1	1727	513.49	1274.07	1.31106	1.31106	Up	1.30094e-74	2.96717e-73	NA	3.04	1.65	1.67	5.38	7.17	3.73	22.64
NONHSAT000537.2	2781	45.84	113.64	1.30981	1.30981	Up	4.9252e-08	1.50812e-07	NA	0	0.47	0	0.28	0.36	0.24	1.35
NONHSAT213635.1	378	62.08	25.05	1.3093	-1.3093	Down	5.58145e-05	0.000116716	NA	0.73	4.79	0.13	1.06	0.46	0.41	7.58
NONHSAT227002.1	1106	20.96	51.94	1.30923	1.30923	Up	0.000227849	0.000431355	NA	0.13	0.06	0.21	0.18	0.37	0.49	1.44
NONHSAT233570.1	388	85.03	34.32	1.3089	-1.3089	Down	2.41517e-06	6.13767e-06	NA	2.48	1.17	2.04	0.58	0.91	0.94	8.12
NONHSAT138621.2	776	74.78	185.16	1.30807	1.30807	Up	3.53447e-12	1.508e-11	NA	1.54	0.63	0.1	5.52	0.36	0.24	8.39
NONHSAT123902.2	773	86.64	34.99	1.30807	-1.30807	Down	1.96243e-06	5.04177e-06	NA	0.64	2	0.37	0.5	0.61	0	4.12
NONHSAT130430.2	4826	163.84	66.2	1.30736	-1.30736	Down	6.18409e-11	2.41983e-10	NA	0.08	0.77	0.05	0.21	0.07	0.03	1.21
NONHSAT139202.2	724	70.26	28.39	1.3073	-1.3073	Down	1.85165e-05	4.17119e-05	NA	0.57	1.85	0.25	0.27	0.53	0.15	3.62
NONHSAT002908.2	883	51.72	127.82	1.30534	1.30534	Up	7.97512e-09	2.62503e-08	NA	0.41	0.95	0.17	2.85	0.44	0.3	5.12
NONHSAT233895.1	2152	38.13	94.21	1.30498	1.30498	Up	7.35687e-07	1.9921e-06	NA	0.26	0	0.08	0.2	0.41	0.33	1.28
NONHSAT003605.2	7743	409.33	1010.62	1.30393	1.30393	Up	4.42567e-59	8.0311e-58	NA	0.21	1.02	0.09	1.31	0.84	0.62	4.09
NONHSAT031122.2	2054	155.38	62.99	1.30258	-1.30258	Down	2.15129e-10	8.07686e-10	NA	0.07	1.97	0.08	0.45	0.15	0.09	2.81
NONHSAT239111.1	1832	173.34	70.28	1.3024	-1.3024	Down	1.99552e-11	8.10009e-11	NA	0.16	0.84	1.08	0.23	0.16	0.43	2.9
NONHSAT172708.1	1575	51.73	21	1.30059	-1.30059	Down	0.000252547	0.000473487	NA	0.09	0.78	0.04	0.15	0.07	0.08	1.21
NONHSAT208350.1	881	25.29	62.25	1.29953	1.29953	Up	6.01881e-05	0.000125194	NA	0.22	0.28	0.18	0.81	0.42	0.45	2.36
NONHSAT055277.2	1342	57.17	140.7	1.29931	1.29931	Up	1.62931e-09	5.67943e-09	NA	0.22	0.53	0.27	1.45	0.86	0.13	3.46
NONHSAT170830.1	1229	40.15	98.66	1.29709	1.29709	Up	4.56964e-07	1.26512e-06	NA	0.35	0.36	0.07	0.84	0.99	0.02	2.63
NONHSAT137928.2	2803	86	35	1.29696	-1.29696	Down	2.49602e-06	6.33065e-06	NA	0.06	0.74	0.03	0.16	0.1	0.02	1.11
NR_024607.1	786	51.83	127.31	1.29651	1.29651	Up	1.02064e-08	3.32419e-08	MIR503HG	0.88	0.78	0	3.95	0	0.22	5.83
NONHSAT112918.2	795	177.67	436.4	1.29647	1.29647	Up	2.87027e-26	2.41227e-25	NA	1.87	2.62	1.06	5.23	7.57	0.51	18.86
NONHSAT115609.2	8889	347.07	141.36	1.29583	-1.29583	Down	3.30968e-21	2.29281e-20	NA	0.19	0.57	0.16	0.15	0.08	0.1	1.25
NONHSAT003470.2	2070	77	189	1.29548	1.29548	Up	3.08157e-12	1.32005e-11	NA	0.44	0.28	0.1	1.87	0.23	0.03	2.95
NONHSAT056971.2	686	34.47	84.55	1.29449	1.29449	Up	3.13569e-06	7.8523e-06	NA	0.7	0.36	0.15	0.44	1.31	1.17	4.13
NONHSAT228396.1	514	90.02	36.73	1.29326	-1.29326	Down	1.53521e-06	3.99676e-06	NA	0.32	4.85	0.4	1.17	0.59	0.16	7.49
NONHSAT136809.2	16109	6934.6	2832.38	1.29178	-1.29178	Down	0	0	NA	0.34	10.84	0.37	1.14	2.3	0.25	15.24
NONHSAT039445.2	570	164	67	1.29144	-1.29144	Down	9.13646e-11	3.52583e-10	NA	0.44	4.31	2.93	1.26	1.31	0.45	10.7
NONHSAT243288.1	531	23.52	57.55	1.29095	1.29095	Up	0.000124104	0.00024585	NA	0.48	0.25	0.34	1.25	0.69	0.86	3.87
NONHSAT226192.1	1127	56.49	23.09	1.2907	-1.2907	Down	0.000143664	0.000281134	NA	0.07	1.31	0.07	0.24	0.24	0	1.93
NONHSAT237144.1	1176	69.07	28.24	1.2903	-1.2903	Down	2.63635e-05	5.80001e-05	NA	0.1	1.53	0.05	0.14	0.26	0.15	2.23
NONHSAT047342.2	1478	27	66	1.28953	1.28953	Up	4.01751e-05	8.59664e-05	NA	0.16	0.18	0.08	0.29	0.33	0.36	1.4
NONHSAT142723.2	699	109.69	268.07	1.2892	1.2892	Up	1.29135e-16	7.16731e-16	NA	1.18	2.71	0.38	5.87	1.97	1.78	13.89
NONHSAT200133.1	1161	70.94	173.3	1.28862	1.28862	Up	2.91956e-11	1.16873e-10	NA	0.86	0	0.38	3.69	0	0	4.93
NONHSAT204358.1	1537	57.44	140.29	1.28831	1.28831	Up	2.19597e-09	7.57333e-09	NA	0.51	0.2	0.11	1.68	0.35	0.11	2.96
NONHSAT193826.1	854	75.55	184.06	1.2847	1.2847	Up	8.0482e-12	3.35552e-11	NA	0.91	0	0.91	2.4	1.04	1.68	6.94
NONHSAT163493.1	848	209.13	509.14	1.28369	1.28369	Up	6.22141e-30	5.90619e-29	NA	3.36	1.64	0.72	5.57	3.37	5.2	19.86
NR_110067.1	2348	71.61	174.27	1.28311	1.28311	Up	2.9915e-11	1.19665e-10	LOC101927021	0.31	0	0.27	0.21	0.91	0.46	2.16
NONHSAT150548.1	1001	184.89	76.03	1.282	-1.282	Down	7.81683e-12	3.26267e-11	NA	0	1.38	2.72	1.44	0.37	0.05	5.96
NONHSAT083771.2	1700	93.15	38.34	1.28068	-1.28068	Down	1.21947e-06	3.21939e-06	NA	0.18	1.23	0.07	0.25	0.26	0	1.99
NONHSAT254384.1	1312	50.63	20.85	1.27992	-1.27992	Down	0.000349165	0.000638796	NA	0.15	0.21	0.46	0.22	0	0.14	1.18
NONHSAT073644.2	767	20.32	49.34	1.27988	1.27988	Up	0.000415741	0.000749436	NA	0.11	0.57	0.07	0.39	0.13	0.97	2.24
NONHSAT225391.1	8561	417.82	172.16	1.27911	-1.27911	Down	9.91172e-25	7.87253e-24	NA	0.22	1.03	0	0.3	0.04	0.1	1.69
NR_015431.2	3128	118.08	286.49	1.27874	1.27874	Up	1.89703e-17	1.09777e-16	LINC-PINT	0.74	0	0	0	0.61	1.25	2.6
NONHSAT119917.2	794	83.95	34.6	1.27874	-1.27874	Down	4.20184e-06	1.03388e-05	NA	1.17	1.06	0.36	0.86	0	0.23	3.68
NONHSAT213626.1	738	32.77	79.46	1.27788	1.27788	Up	7.67347e-06	1.82135e-05	NA	0.43	0	0.5	0.73	1.38	0.48	3.52
NONHSAT231282.1	1810	62.92	25.97	1.27665	-1.27665	Down	6.94098e-05	0.000142908	NA	0	0.09	0.59	0.34	0	0	1.02
NONHSAT026319.2	3581	190.26	78.55	1.27627	-1.27627	Down	4.6351e-12	1.96255e-11	NA	0.13	1.24	0.04	0.15	0.2	0.11	1.87
NONHSAT250900.1	1321	99.33	240.51	1.27582	1.27582	Up	7.59561e-15	3.84599e-14	NA	1.24	0.33	0.06	0.35	0.5	3.02	5.5
NONHSAT097499.2	3051	116	48	1.273	-1.273	Down	7.05864e-08	2.12762e-07	NA	0.22	0.59	0.11	0.11	0.1	0.12	1.25
NONHSAT101670.2	591	137	331	1.27268	1.27268	Up	8.81774e-20	5.7381e-19	NA	0.88	5.96	0.25	11.21	2.79	0.86	21.95
NONHSAT114476.2	9004	382.53	158.35	1.27243	-1.27243	Down	1.31884e-22	9.64367e-22	NA	0.1	0.99	0.03	0.19	0.12	0.07	1.5
NONHSAT225612.1	1226	118.05	48.89	1.27176	-1.27176	Down	5.54187e-08	1.68787e-07	NA	0.67	1.05	0.55	0.39	0.26	0.26	3.18
NONHSAT071432.2	1453	50.4	20.88	1.27128	-1.27128	Down	0.000386868	0.000701932	NA	0	0.94	0.06	0	0.07	0.24	1.31
NONHSAT013269.2	1981	70	29	1.27128	-1.27128	Down	2.88449e-05	6.31219e-05	NA	0	0.89	0.08	0.1	0.17	0.05	1.29
NONHSAT072743.2	3139	48.94	118.06	1.27046	1.27046	Up	5.67009e-08	1.72543e-07	NA	0.21	0.02	0.08	0.29	0.31	0.2	1.11
NONHSAT153064.1	711	25.13	60.6	1.26993	1.26993	Up	0.000100961	0.000202675	NA	0	0	0.72	1.23	0.92	0	2.87
NONHSAT242251.1	5765	168.4	69.84	1.26974	-1.26974	Down	9.11497e-11	3.51809e-10	NA	0.06	0.69	0.03	0.13	0.07	0.06	1.04
NONHSAT182436.1	3231	779.34	323.33	1.26922	-1.26922	Down	3.73592e-44	5.10917e-43	NA	1.06	4.21	0.7	0.7	1.35	0.11	8.13
NONHSAT222353.1	924	1619.08	672.01	1.2686	-1.2686	Down	1.07057e-89	2.90067e-88	NA	2.12	49.19	1.02	7.75	6.42	3.07	69.57
NONHSAT186357.1	1071	125.77	52.22	1.26809	-1.26809	Down	2.20387e-08	6.96684e-08	NA	0.37	2.27	0.47	0.78	0	0.37	4.26
NONHSAT216946.1	1330	29.13	70.12	1.26734	1.26734	Up	2.96807e-05	6.48368e-05	NA	0.36	0	0.08	0.96	0.29	0	1.69
NONHSAT121614.2	736	22.53	54.23	1.26727	1.26727	Up	0.000240452	0.000452733	NA	0.45	0.31	0	0.57	1	0.22	2.55
NONHSAT221508.1	1296	70.54	29.31	1.26703	-1.26703	Down	2.81996e-05	6.17871e-05	NA	0.6	0.6	0.1	0.19	0.33	0	1.82
NONHSAT163573.1	738	36.26	87.26	1.26696	1.26696	Up	3.20359e-06	8.01537e-06	NA	0.38	0	0.64	0.78	0.64	1.37	3.81
NONHSAT056261.2	924	25.63	61.64	1.26606	1.26606	Up	9.14754e-05	0.000184882	NA	0.16	0.15	0.3	0.54	0.65	0.37	2.17
NONHSAT226008.1	6812	431.15	1036.85	1.26597	1.26597	Up	6.26784e-58	1.11228e-56	NA	0.52	0.65	0.23	2.14	0.67	0.5	4.71
NONHSAT162649.1	1124	78.98	189.91	1.26578	1.26578	Up	6.61655e-12	2.77539e-11	NA	0	0.69	0.91	1.19	1.65	1	5.44
NONHSAT037389.2	1521	36.2	87	1.26505	1.26505	Up	3.40271e-06	8.48542e-06	NA	0	0.55	0.1	0.6	0.16	0.52	1.93
NONHSAT188693.1	649	79.07	32.9	1.26502	-1.26502	Down	9.51007e-06	2.23209e-05	NA	0.38	3.16	0.15	0.72	0.4	0.16	4.97
NONHSAT156818.1	638	77.26	32.15	1.26488	-1.26488	Down	1.20506e-05	2.78595e-05	NA	0.34	2.14	0.83	0.42	0.56	0.27	4.56
NONHSAT242661.1	5089	147.24	61.3	1.26419	-1.26419	Down	1.54688e-09	5.4029e-09	NA	0.04	0.61	0.09	0.28	0	0	1.02
NONHSAT246960.1	341	215	516	1.26306	1.26306	Up	1.34064e-29	1.25906e-28	NA	4.96	9.78	4.47	23.03	15.81	6.91	64.96
NONHSAT075748.2	2994	81.25	194.93	1.26254	1.26254	Up	3.86744e-12	1.64619e-11	NA	0.16	0.29	0.16	0.67	0.29	0.45	2.02
NONHSAT150316.1	4646	319	133	1.26211	-1.26211	Down	6.80415e-19	4.24785e-18	NA	0.08	1.78	0.02	0.32	0.25	0.05	2.5
NONHSAT077610.2	754	73	175	1.26141	1.26141	Up	4.93453e-11	1.94391e-10	NA	0.43	1.63	0.51	3.15	2.28	0.32	8.32
NONHSAT256384.1	3359	134.06	55.95	1.26065	-1.26065	Down	8.91684e-09	2.92068e-08	NA	0.22	0.12	0.45	0.17	0.03	0.16	1.15
NONHSAT213578.1	1862	104.65	43.68	1.2605	-1.2605	Down	3.77509e-07	1.05558e-06	NA	0.1	0.32	0.75	0.22	0.07	0.23	1.69
NONHSAT166927.1	817	166.87	69.67	1.26009	-1.26009	Down	1.42576e-10	5.4269e-10	NA	0.69	3.72	1.05	0.5	1.53	0	7.49
NONHSAT194411.1	546	62.1	25.94	1.25939	-1.25939	Down	9.20895e-05	0.000186016	NA	1.26	0.1	1.19	0.06	1.14	0	3.75
NONHSAT192272.1	6327	272	651	1.25907	1.25907	Up	9.97512e-37	1.14528e-35	NA	0.07	0.83	0.17	1.28	0.93	0.04	3.32
NONHSAT136811.2	22164	2215.52	926.12	1.25835	-1.25835	Down	1.63629e-120	5.93205e-119	NA	0.25	2.2	0.13	0.4	0.33	0.15	3.46
NONHSAT208885.1	1445	122	51	1.25829	-1.25829	Down	4.31648e-08	1.32878e-07	NA	0.17	2.22	0.01	0	0.68	0.09	3.17
NONHSAT213307.1	691	780.66	326.77	1.2564	-1.2564	Down	1.47657e-43	1.99264e-42	NA	3.38	17.72	8.64	3.29	8.34	0	41.37
NONHSAT234715.1	829	33.5	80	1.25586	1.25586	Up	9.4759e-06	2.22503e-05	NA	0.32	0.73	0.04	1.18	0.46	0.67	3.4
NONHSAT235746.1	829	33.5	80	1.25586	1.25586	Up	9.4759e-06	2.22503e-05	NA	0.32	0.73	0.04	1.18	0.46	0.67	3.4
NONHSAT015757.2	3570	50.98	121.62	1.2544	1.2544	Up	4.87895e-08	1.49461e-07	NA	0.06	0.32	0	0.53	0.17	0.06	1.14
NONHSAT041381.2	5750	305.68	128.3	1.25248	-1.25248	Down	5.67971e-18	3.38339e-17	NA	0.14	1.11	0.11	0.2	0.18	0.09	1.83
NONHSAT172505.1	5750	305.68	128.3	1.25248	-1.25248	Down	5.67971e-18	3.38339e-17	NA	0.14	1.11	0.11	0.2	0.18	0.09	1.83
NONHSAT151624.1	976	283.16	118.89	1.25197	-1.25197	Down	9.4216e-17	5.26378e-16	NA	4.32	0.64	1.23	0.82	1.09	0.89	8.99
NONHSAT084427.2	1132	50	21	1.25152	-1.25152	Down	0.000479851	0.000853051	NA	0.05	1.04	0.14	0.26	0.1	0.07	1.66
NONHSAT119471.2	1682	71.14	29.88	1.25146	-1.25146	Down	3.11543e-05	6.78666e-05	NA	0.21	0.93	0	0.15	0.09	0.15	1.53
NONHSAT192256.1	1943	69	29.01	1.25002	-1.25002	Down	4.16635e-05	8.89454e-05	NA	0.14	0.66	0.11	0.1	0.03	0.19	1.23
NONHSAT241886.1	857	63.77	151.62	1.24953	1.24953	Up	1.25561e-09	4.42021e-09	NA	1.05	0.62	0.1	1.28	1.01	1.82	5.88
NONHSAT230518.1	1417	37.99	90.28	1.24881	1.24881	Up	2.81255e-06	7.08582e-06	NA	0.01	0.56	0.13	1.1	0.36	0.04	2.2
NONHSAT185336.1	710	24	57	1.24795	1.24795	Up	0.000199315	0.000381075	NA	0.22	0.58	0.11	1.49	0.34	0.22	2.96
NONHSAT250780.1	520	40	95	1.24795	1.24795	Up	1.56815e-06	4.07796e-06	NA	0.44	1.5	0.29	0.11	4.14	0.37	6.85
NONHSAT251520.1	877	24	57	1.24795	1.24795	Up	0.000199315	0.000381075	NA	0.05	0.07	0.45	0.64	0.63	0.27	2.11
NONHSAT233857.1	10488	535	225.42	1.2469	-1.2469	Down	4.7529e-30	4.5358e-29	NA	0.14	0.88	0.22	0.2	0.16	0.1	1.7
NONHSAT041735.2	4794	168.07	70.82	1.24681	-1.24681	Down	1.73688e-10	6.56372e-10	NA	0.27	0.58	0.01	0.09	0.13	0.09	1.17
NONHSAT185113.1	508	199.48	84.08	1.24639	-1.24639	Down	3.60072e-12	1.53559e-11	NA	1.51	0.94	6.51	3.2	0.11	1.16	13.43
NONHSAT053224.2	1856	128	54	1.24509	-1.24509	Down	2.63175e-08	8.26453e-08	NA	0.18	1.7	0.02	0.31	0.3	0.04	2.55
NONHSAT155532.1	4706	190.48	80.4	1.24435	-1.24435	Down	1.16344e-11	4.80171e-11	NA	0.27	0.75	0	0.16	0.08	0.12	1.38
NONHSAT254351.1	1522	90	38	1.2439	-1.2439	Down	3.12641e-06	7.83025e-06	NA	0.12	1.51	0.04	0.32	0.19	0.07	2.25
NONHSAT126035.2	1357	411.34	173.94	1.24172	-1.24172	Down	2.42994e-23	1.82783e-22	NA	0.7	0.3	4.93	1.48	0.89	0.56	8.86
NONHSAT179889.1	776	58.47	138.25	1.24153	1.24153	Up	7.93162e-09	2.61141e-08	NA	0.59	1.28	0.14	2.42	0.64	1.28	6.35
NONHSAT246916.1	15399	523.4	221.59	1.24	-1.24	Down	3.41306e-29	3.16234e-28	NA	0.18	0.52	0.1	0.18	0	0.12	1.1
NONHSAT162673.1	1544	282.23	119.54	1.23936	-1.23936	Down	1.83233e-16	1.00786e-15	NA	2.35	0.97	0.63	0.49	0.4	0.8	5.64
NONHSAT198919.1	1050	29.65	69.96	1.23852	1.23852	Up	4.1911e-05	8.94348e-05	NA	0.15	0.26	0.24	0.54	0.66	0.34	2.19
NONHSAT236434.1	579	103	243	1.23833	1.23833	Up	2.27348e-14	1.11914e-13	NA	0.86	3.6	0.66	8.17	2.48	0.52	16.29
NONHSAT022144.2	6301	103405	43834.1	1.23816	-1.23816	Down	0	0	NA	8.8	442.73	1.82	4.1	139.1	1.37	597.92
NONHSAT217434.1	843	129.33	305.04	1.23796	1.23796	Up	1.21695e-17	7.1204e-17	NA	0.59	3.19	0.46	4.75	3.32	0.74	13.05
NONHSAT208351.1	927	99.3	42.1	1.23795	-1.23795	Down	1.0668e-06	2.83451e-06	NA	1.07	1.04	0.44	0.27	0.27	0.49	3.58
NONHSAT218299.1	2602	99	42	1.23702	-1.23702	Down	1.12372e-06	2.97768e-06	NA	0.26	0.69	0.01	0.09	0.09	0.16	1.3
NONHSAT072984.2	3674	70.09	165.16	1.23661	1.23661	Up	3.23993e-10	1.19811e-09	NA	0.1	0.4	0	0.22	0.31	0.41	1.44
NONHSAT163489.1	895	130.77	307.79	1.23494	1.23494	Up	1.00589e-17	5.91161e-17	NA	1.1	2.21	0.45	4.66	2.66	0.98	12.06
NR_015377.2	2700	98.47	41.85	1.23443	-1.23443	Down	1.24954e-06	3.29468e-06	PAX8-AS1	0.25	0.54	0.08	0	0.33	0	1.2
NONHSAT206375.1	1757	87	37	1.23347	-1.23347	Down	5.26999e-06	1.28e-05	NA	0.13	1.18	0.05	0.24	0.02	0.2	1.82
NONHSAT249731.1	1453	94	40	1.23264	-1.23264	Down	2.23535e-06	5.70436e-06	NA	0.24	1.44	0.08	0.32	0.18	0.13	2.39
NONHSAT220832.1	895	145.01	340.75	1.23258	1.23258	Up	2.11546e-19	1.35344e-18	NA	1.3	1.87	0.79	3.68	4.16	1.2	13
NONHSAT188817.1	1599	148	63	1.23215	-1.23215	Down	2.94966e-09	1.00693e-08	NA	0.3	1.26	0.65	0.45	0.27	0.17	3.1
NONHSAT127054.2	693	25.25	59.3	1.23177	1.23177	Up	0.000172984	0.000334149	NA	0.21	0	0.55	1.04	0.24	0.82	2.86
NONHSAT180490.1	1310	201.8	85.98	1.23083	-1.23083	Down	4.39983e-12	1.86487e-11	NA	0.2	1.94	1.5	1.39	0	0.18	5.21
NONHSAT226736.1	1176	71.69	30.55	1.23058	-1.23058	Down	3.69013e-05	7.95446e-05	NA	0.77	0.07	0.41	0.51	0.06	0.06	1.88
NONHSAT023403.2	1128	68	29	1.22946	-1.22946	Down	5.92926e-05	0.000123471	NA	0.22	0.56	0.6	0.11	0.26	0.21	1.96
NONHSAT151360.1	783	95.41	223.55	1.22841	1.22841	Up	3.43747e-13	1.57344e-12	NA	0.08	1.29	1.55	1.21	1.01	4.33	9.47
NONHSAT193766.1	521	35	82	1.22829	1.22829	Up	1.0511e-05	2.45209e-05	NA	0.75	0.52	0.41	1.41	1.12	1.51	5.72
NONHSAT204499.1	1224	21.72	50.87	1.22781	1.22781	Up	0.000521327	0.000921537	NA	0.12	0.21	0.09	0.34	0.39	0.21	1.36
NONHSAT150378.1	2658	231.93	99.04	1.22758	-1.22758	Down	1.29001e-13	6.05814e-13	NA	0.1	2.31	0.03	0.42	0.33	0.07	3.26
NONHSAT033932.2	3215	110.01	46.98	1.22749	-1.22749	Down	3.3764e-07	9.49243e-07	NA	0.24	0.33	0.19	0.12	0.07	0.13	1.08
NR_027182.1	1335	29.2	68.35	1.227	1.227	Up	5.82946e-05	0.000121544	JMJD1C-AS1	0.28	0	0.15	0.44	0.42	0.29	1.58
NR_040599.1	1964	84.72	198.24	1.2265	1.2265	Up	7.73413e-12	3.22925e-11	CARD8-AS1	0.27	0.38	0.3	0.81	0.63	0.76	3.15
NONHSAT067569.2	2484	124	53	1.22625	-1.22625	Down	6.25101e-08	1.89549e-07	NA	0.34	0.51	0.27	0.22	0.14	0.11	1.59
NONHSAT121633.2	2332	283.52	121.25	1.22544	-1.22544	Down	2.87553e-16	1.56567e-15	NA	0.25	3.08	0.02	0.59	0.38	0.18	4.5
NONHSAT028541.2	2680	381	163	1.2249	-1.2249	Down	2.60747e-21	1.81461e-20	NA	0.1	3.84	0.04	0.79	0.37	0.19	5.33
NR_028330.1	2084	31.79	74.27	1.22423	1.22423	Up	2.88158e-05	6.30611e-05	ST20-AS1	0.12	0.15	0.07	0.13	0.24	0.39	1.1
NONHSAT237195.1	947	348	813	1.22419	1.22419	Up	1.50033e-43	2.02415e-42	NA	3.82	4.99	0.46	1.98	16.84	0.93	29.02
NONHSAT244738.1	1221	38	88.77	1.2241	1.2241	Up	4.82313e-06	1.17724e-05	NA	0.29	0.47	0.03	0.42	0.66	0.55	2.42
NONHSAT071661.2	1994	28.63	66.88	1.22407	1.22407	Up	7.22717e-05	0.000148488	NA	0.06	0.29	0.02	0.35	0.21	0.19	1.12
NONHSAT222417.1	902	211.3	90.46	1.22392	-1.22392	Down	1.74526e-12	7.59767e-12	NA	0.97	5.1	0.45	1.12	0.98	0.3	8.92
NONHSAT150105.1	1436	172.77	73.97	1.22382	-1.22382	Down	1.79865e-10	6.78566e-10	NA	0.62	2.27	0.24	0.33	0.42	0.39	4.27
NONHSAT159072.1	876	203.37	474.85	1.22339	1.22339	Up	4.09337e-26	3.42962e-25	NA	1.95	2.99	0.87	5.84	6.1	1.06	18.81
NONHSAT221169.1	521	33	77	1.22242	1.22242	Up	2.10142e-05	4.69309e-05	NA	0.09	1.62	0.25	0.92	2.33	0.55	5.76
NONHSAT238366.1	787	24	56	1.22242	1.22242	Up	0.000285979	0.000531429	NA	0.25	0.12	0.31	0.82	0.48	0.42	2.4
NONHSAT158062.1	3200	168	72	1.22237	-1.22237	Down	3.31898e-10	1.22645e-09	NA	0.45	0.71	0.09	0.04	0.23	0.19	1.71
NONHSAT003816.2	475	56	24	1.22237	-1.22237	Down	0.000286128	0.000531687	NA	0.55	2.33	0.6	0.37	0.71	0.26	4.82
NONHSAT036096.2	1771	422	181	1.22123	-1.22123	Down	2.50262e-23	1.88076e-22	NA	0.55	2.6	2.27	0.54	1.22	0.47	7.65
NONHSAT089807.2	2625	126.45	54.25	1.22085	-1.22085	Down	5.16073e-08	1.57728e-07	NA	0.27	0.58	0.27	0.14	0.09	0.21	1.56
NONHSAT087761.2	3253	150.71	351.22	1.22062	1.22062	Up	1.14204e-19	7.39546e-19	NA	0.45	0.48	0.11	1.63	0.43	0.35	3.45
NONHSAT028696.2	1093	71.64	30.75	1.22016	-1.22016	Down	4.18365e-05	8.92799e-05	NA	0.53	0.13	0.69	0.24	0.19	0.21	1.99
NONHSAT072369.2	1104	75.16	32.27	1.21975	-1.21975	Down	2.72344e-05	5.9806e-05	NA	0.07	1.41	0.35	0.31	0.3	0.08	2.52
NONHSAT161799.1	847	180.68	77.61	1.2191	-1.2191	Down	7.91817e-11	3.0714e-10	NA	0.51	5.44	0.29	1.74	0.34	0.2	8.52
NONHSAT177319.1	1023	375.75	874.38	1.21851	1.21851	Up	2.23603e-46	3.19432e-45	NA	2.49	5.94	1.03	9.73	7.49	2.9	29.58
NONHSAT253689.1	15728	551.9	237.2	1.21828	-1.21828	Down	6.76747e-30	6.40969e-29	NA	0.11	0.74	0.05	0.16	0.11	0.05	1.22
NONHSAT192268.1	1996	77.24	33.24	1.21641	-1.21641	Down	2.19674e-05	4.89191e-05	NA	0.28	0.09	0.4	0	0.21	0.14	1.12
NONHSAT231285.1	942	41.19	95.67	1.2158	1.2158	Up	2.34326e-06	5.96297e-06	NA	0.65	0.13	0.17	1.29	0.69	0.44	3.37
NONHSAT021662.2	1299	72	31	1.21571	-1.21571	Down	4.21161e-05	8.98216e-05	NA	0.24	0.89	0.26	0.3	0.15	0.1	1.94
NONHSAT134684.2	3490	616.53	265.46	1.21565	-1.21565	Down	4.29934e-33	4.48644e-32	NA	0.32	4.38	0.1	0.98	0.4	0.3	6.48
NONHSAT186099.1	1684	1182.79	2746.64	1.2155	1.2155	Up	3.84849e-141	1.63599e-139	NA	9.54	6.63	0	20.88	12.84	3.43	53.32
NONHSAT231896.1	1685	28	65	1.21504	1.21504	Up	0.000100363	0.00020155	NA	0.05	0.14	0.18	0.28	0.24	0.32	1.21
NONHSAT039832.2	456	34.52	80.07	1.21385	1.21385	Up	1.60462e-05	3.64638e-05	NA	0.87	0	0.87	1.74	2.14	0.85	6.47
NONHSAT160367.1	924	685.82	295.67	1.21382	-1.21382	Down	1.54415e-36	1.76545e-35	NA	4.26	14.76	1.18	4.2	1.08	2.32	27.8
NR_136545.1	4547	167.06	72.03	1.21367	-1.21367	Down	4.65538e-10	1.69905e-09	MIR99AHG	0	0.56	0.3	0	0	0.31	1.17
NONHSAT138174.2	4939	141	327	1.21362	1.21362	Up	2.87318e-18	1.73817e-17	NA	0.14	0.36	0.15	0.5	0.32	0.57	2.04
NONHSAT189593.1	901	54.68	23.59	1.21282	-1.21282	Down	0.000367462	0.000669448	NA	0.08	1.65	0.07	0.31	0.23	0.09	2.43
NONHSAT251607.1	8273	132.73	307.53	1.21226	1.21226	Up	3.03066e-17	1.73574e-16	NA	0.14	0.23	0.01	0.45	0.2	0.16	1.19
NONHSAT158311.1	3225	359	155	1.21169	-1.21169	Down	7.41828e-20	4.84865e-19	NA	0.32	2.63	0.04	0.4	0.39	0.25	4.03
NONHSAT236887.1	2073	34.78	80.51	1.21093	1.21093	Up	1.57856e-05	3.59099e-05	NA	0.11	0.16	0.11	0.1	0.31	0.41	1.2
NONHSAT137975.2	573	81.17	35.07	1.21069	-1.21069	Down	1.46184e-05	3.34177e-05	NA	0.64	0.44	2.11	0.6	0.53	0.42	4.74
NONHSAT162929.1	909	30.44	70.4	1.20963	1.20963	Up	5.48756e-05	0.000114898	NA	0.39	0	0.3	0.58	0.91	0.32	2.5
NR_027160.1	1338	34.34	79.38	1.20891	1.20891	Up	1.85755e-05	4.18333e-05	LRRC75A-AS1	0.24	0.21	0.14	0.25	0.18	0.85	1.87
NONHSAT170604.1	630	344.88	797.21	1.20889	1.20889	Up	6.22104e-42	8.10954e-41	NA	9.22	3.3	0.65	9.28	8.89	12.75	44.09
NONHSAT188888.1	765	97.65	42.27	1.20796	-1.20796	Down	2.07897e-06	5.32611e-06	NA	0.94	0.76	1.21	0.55	0.32	0.46	4.24
NR_131917.1	1893	80.76	34.97	1.2075	-1.2075	Down	1.60034e-05	3.63734e-05	LOC105747689	0.38	0.37	0.2	0.29	0.05	0.09	1.38
NONHSAT242177.1	260	150	65	1.20643	-1.20643	Down	4.20936e-09	1.41858e-08	NA	4.14	8.44	6.45	2.56	2.38	3.28	27.25
NONHSAT059613.2	1654	1489	3436	1.20641	1.20641	Up	5.28177e-174	2.8324e-172	NA	9.67	11.41	0.53	6.04	32.43	6.85	66.93
NONHSAT247884.1	6150	213.62	92.61	1.20578	-1.20578	Down	2.40052e-12	1.03564e-11	NA	0.19	0.58	0.07	0.05	0.15	0.11	1.15
NONHSAT253170.1	1298	111.51	48.35	1.20556	-1.20556	Down	4.12206e-07	1.1471e-06	NA	1.11	0.05	0.57	0.18	0.31	0.33	2.55
NR_144537.1	860	32.62	75.21	1.20519	1.20519	Up	3.22102e-05	7.00143e-05	LOC101927974	0.33	0.37	0.21	0.25	1.11	0.65	2.92
NONHSAT217555.1	963	201.07	87.23	1.20478	-1.20478	Down	1.07939e-11	4.46384e-11	NA	1.65	1.69	1.47	0.27	0.63	1.13	6.84
NONHSAT047969.2	2337	246.47	107	1.20378	-1.20378	Down	5.53126e-14	2.65741e-13	NA	0.53	1.91	0.23	0.64	0.32	0.07	3.7
NONHSAT245615.1	16448	968.11	420.3	1.20373	-1.20373	Down	3.25405e-50	5.02186e-49	NA	0.01	1.17	0.28	0.4	0.15	0.01	2.02
NONHSAT225421.1	2639	123.54	53.64	1.20357	-1.20357	Down	1.02406e-07	3.0367e-07	NA	0.41	0.48	0.17	0.16	0.15	0.13	1.5
NONHSAT204107.1	1385	1341.42	3088.02	1.20294	1.20294	Up	6.91739e-156	3.25383e-154	NA	4.27	7.92	9.34	10.37	4.4	33.36	69.66
NONHSAT253697.1	2298	62.85	27.33	1.2014	-1.2014	Down	0.000150136	0.000292909	NA	0	0.73	0.04	0.19	0.08	0	1.04
NONHSAT247780.1	6896	493.74	214.94	1.19979	-1.19979	Down	2.57015e-26	2.16337e-25	NA	0.31	0.94	0.39	0.12	0.18	0.34	2.28
NONHSAT073763.2	11799	1632.73	710.79	1.19977	-1.19977	Down	5.29735e-83	1.34601e-81	NA	0.55	2.57	0.31	0.53	0.72	0.04	4.72
NONHSAT157121.1	1320	57.31	24.97	1.19857	-1.19857	Down	0.000302504	0.000559676	NA	0.15	0.37	0.45	0	0.1	0.3	1.37
NONHSAT007800.2	2774	144.9	332.48	1.19823	1.19823	Up	3.2948e-18	1.98857e-17	NA	0.01	1.47	0	1.69	1	0	4.17
NONHSAT108136.2	1118	68.86	30.01	1.1982	-1.1982	Down	7.50845e-05	0.000153809	NA	0.29	1.01	0.28	0.21	0.08	0.31	2.18
NONHSAT223157.1	2155	90.02	39.24	1.1979	-1.1979	Down	6.00136e-06	1.44631e-05	NA	0.05	1.13	0	0.09	0.26	0.05	1.58
NONHSAT141592.2	1900	153.05	66.73	1.19757	-1.19757	Down	3.62032e-09	1.22699e-08	NA	0.23	1.86	0.09	0.4	0.32	0.08	2.98
NONHSAT010897.2	1808	33.29	76.31	1.19681	1.19681	Up	3.12098e-05	6.79785e-05	NA	0.09	0.16	0.16	0.19	0.26	0.45	1.31
NONHSAT249955.1	988	55	24	1.19637	-1.19637	Down	0.000408634	0.000738307	NA	0.08	1.54	0.02	0.48	0.05	0.07	2.24
NONHSAT087870.2	670	62.46	27.29	1.19454	-1.19454	Down	0.000168602	0.000326273	NA	0.62	1.82	0.18	0.12	0.51	0.33	3.58
NONHSAT076181.2	1422	113.54	49.62	1.19418	-1.19418	Down	3.9598e-07	1.10446e-06	NA	0.29	1.7	0.15	0.52	0.19	0.1	2.95
NONHSAT258856.1	489	693.72	303.36	1.1933	-1.1933	Down	5.31483e-36	5.99819e-35	NA	15.76	2.35	14.8	15.05	0.86	1.51	50.33
NONHSAT198232.1	1014	27.27	62.34	1.19287	1.19287	Up	0.000173909	0.000335736	NA	0.24	0.39	0.05	0.87	0.29	0.3	2.14
NONHSAT166496.1	774	28	64	1.19267	1.19267	Up	0.000142761	0.000279457	NA	0.14	0.85	0.05	0.77	0.94	0.29	3.04
NONHSAT256058.1	1450	55.29	24.19	1.19259	-1.19259	Down	0.000408013	0.000737294	NA	0.2	0.52	0.2	0.07	0.16	0.13	1.28
NONHSAT136085.2	3071	133.85	58.64	1.19064	-1.19064	Down	3.95627e-08	1.22188e-07	NA	0.19	0.86	0.06	0.26	0	0.16	1.53
NONHSAT247425.1	13648	532.01	1213.86	1.1901	1.1901	Up	2.03719e-61	3.83305e-60	NA	0.34	0.59	0	0.82	0.38	0.66	2.79
NONHSAT249487.1	987	54.53	23.91	1.18941	-1.18941	Down	0.000459953	0.000821185	NA	0.36	0.63	0.34	0.17	0.18	0.2	1.88
NONHSAT173199.1	1027	25.23	57.53	1.1892	1.1892	Up	0.000321123	0.000591356	NA	0	0.54	0.14	0.37	0.54	0.37	1.96
NONHSAT253009.1	2191	155	68	1.18864	-1.18864	Down	3.57012e-09	1.21064e-08	NA	0.19	1.72	0.03	0.09	0.42	0.16	2.61
NONHSAT068385.2	351	29.52	67.28	1.18851	1.18851	Up	0.00010075	0.000202269	NA	0.7	0.2	1.24	0.81	1.99	2.59	7.53
NONHSAT000042.2	457	73.41	32.21	1.18845	-1.18845	Down	4.86809e-05	0.000102842	NA	1.14	1.39	1.62	0	0	1.74	5.89
NONHSAT104042.2	1285	190.9	435.05	1.18839	1.18839	Up	4.69679e-23	3.49118e-22	NA	1.69	1.14	0.53	4.57	1.67	1.59	11.19
NONHSAT118622.2	517	82	36	1.1876	-1.1876	Down	1.78244e-05	4.02416e-05	NA	1.16	3.21	0.29	0.22	0.98	0.55	6.41
NONHSAT072365.2	818	328.04	144.18	1.18598	-1.18598	Down	1.01473e-17	5.96142e-17	NA	1.68	1.87	5.25	1.73	1.4	1.07	13
NONHSAT000187.2	4483	165.86	72.91	1.18575	-1.18575	Down	1.09784e-09	3.88181e-09	NA	0.15	0.82	0	0	0	0.32	1.29
NONHSAT078875.2	2178	89.19	39.22	1.18527	-1.18527	Down	7.90663e-06	1.87342e-05	NA	0.08	0.99	0.04	0.11	0.17	0.11	1.5
NR_120684.1	4237	79.1	179.86	1.18515	1.18515	Up	2.23925e-10	8.39553e-10	LOC103344931	0.21	0.09	0.08	0.51	0.3	0.12	1.31
NONHSAT199901.1	2059	98.13	43.16	1.18498	-1.18498	Down	2.79495e-06	7.04473e-06	NA	0.23	0.97	0.04	0.37	0.05	0.07	1.73
NONHSAT122234.2	511	29.18	66.32	1.18449	1.18449	Up	0.000117851	0.000234287	NA	0.08	0	1.16	1.81	0.68	0.95	4.68
NONHSAT158567.1	2398	75	33	1.1844	-1.1844	Down	4.23037e-05	9.01629e-05	NA	0.12	0.56	0.11	0.18	0.09	0.04	1.1
NONHSAT212304.1	1600	38.46	87.39	1.18413	1.18413	Up	9.91377e-06	2.32195e-05	NA	0	0.38	0.21	0.93	0.22	0.12	1.86
NONHSAT055887.2	2790	111	48.86	1.18381	-1.18381	Down	6.3838e-07	1.74005e-06	NA	0.07	0.97	0.04	0.13	0.17	0.08	1.46
NONHSAT252289.1	3957	141.73	321.94	1.18367	1.18367	Up	2.26919e-17	1.30865e-16	NA	0.44	0.25	0.08	1.11	0.52	0.17	2.57
NONHSAT254367.1	801	293	129	1.18351	-1.18351	Down	6.06086e-16	3.25233e-15	NA	0.75	9.73	0.4	2.26	1.25	0.44	14.83
NONHSAT168606.1	1923	692.38	1572.43	1.18338	1.18338	Up	2.54065e-78	6.11028e-77	NA	1.47	3.31	3.21	7.32	8.65	2.2	26.16
NONHSAT222360.1	764	1371.32	603.83	1.18333	-1.18333	Down	1.54602e-68	3.23833e-67	NA	2.72	51.16	0.93	9.09	8.67	1.62	74.19
NONHSAT231445.1	3937	170.66	387.51	1.18313	1.18313	Up	1.41453e-20	9.53802e-20	NA	0.19	0.72	0.14	0.43	1.27	0.38	3.13
NONHSAT055160.2	1707	84	37	1.18284	-1.18284	Down	1.49993e-05	3.42135e-05	NA	0.15	1.14	0.04	0.22	0.13	0.13	1.81
NONHSAT114367.2	1184	84	37	1.18284	-1.18284	Down	1.49993e-05	3.42135e-05	NA	1.27	0.18	0.07	0.15	0.43	0.12	2.22
NONHSAT192235.1	746	114.03	258.81	1.1825	1.1825	Up	3.04274e-14	1.48425e-13	NA	2.07	1.12	0.45	1.29	3.18	3.63	11.74
NONHSAT037013.2	6940	493.55	217.46	1.18242	-1.18242	Down	9.63692e-26	7.96535e-25	NA	0.31	0.71	0.53	0.26	0.18	0.22	2.21
NONHSAT206878.1	1192	104	236	1.18223	1.18223	Up	4.08653e-13	1.86029e-12	NA	0.19	2.14	0.13	2.85	1.5	0.32	7.13
NONHSAT147818.2	1490	27.34	62.04	1.18221	1.18221	Up	0.00020038	0.000382948	NA	0.37	0	0	0.23	0.11	0.56	1.27
NONHSAT250737.1	442	126.26	55.69	1.18088	-1.18088	Down	1.1578e-07	3.41569e-07	NA	1.44	7.64	0.2	1.91	0.78	0.79	12.76
NONHSAT087766.2	1115	41.36	93.75	1.18061	1.18061	Up	4.96688e-06	1.21016e-05	NA	0.26	0.73	0	0.52	0.82	0.56	2.89
NONHSAT073643.2	777	26.03	59	1.18056	1.18056	Up	0.000292027	0.000542032	NA	0.44	0.17	0.16	0.84	0.44	0.55	2.6
NONHSAT060206.2	669	47.03	106.5	1.17922	1.17922	Up	1.16057e-06	3.06984e-06	NA	1.19	0	0.34	1.13	1.64	1.1	5.4
NONHSAT226084.1	2206	89.85	39.68	1.17908	-1.17908	Down	7.9853e-06	1.89124e-05	NA	0.19	0.53	0.23	0.17	0.16	0.07	1.35
NONHSAT090483.2	3079	92.88	210	1.17697	1.17697	Up	9.2769e-12	3.85412e-11	NA	0.24	0.4	0.07	0.32	0.75	0.38	2.16
NONHSAT012599.2	1933	104	46	1.17686	-1.17686	Down	1.60957e-06	4.1799e-06	NA	0.25	0.9	0.19	0.17	0.18	0.17	1.86
NONHSAT241311.1	810	74.57	32.99	1.17654	-1.17654	Down	4.88194e-05	0.000103064	NA	0.43	0.17	1.33	0.21	0.11	0.62	2.87
NONHSAT235257.1	6340	290.34	128.48	1.17618	-1.17618	Down	1.13231e-15	5.98565e-15	NA	0.77	0.12	0.03	0.16	0.12	0.15	1.35
NONHSAT232985.1	12254	1007.77	445.96	1.17616	-1.17616	Down	2.23513e-50	3.45811e-49	NA	0.47	1.55	0.03	0.12	0.28	0.34	2.79
NONHSAT223900.1	550	61	27	1.17583	-1.17583	Down	0.00024126	0.000454149	NA	0.25	3.34	0	0.86	0.36	0.09	4.9
NONHSAT185438.1	3734	243.9	108	1.17524	-1.17524	Down	2.16348e-13	1.00306e-12	NA	0.38	1.14	0.1	0.31	0.22	0.1	2.25
NONHSAT258310.1	2027	289.54	128.22	1.17512	-1.17512	Down	1.29766e-15	6.83543e-15	NA	0.53	0.59	1.78	0.71	0.27	0.42	4.3
NONHSAT256333.1	939	80.1	180.86	1.17502	1.17502	Up	2.64453e-10	9.85846e-10	NA	1	0.19	0.62	1.76	1.43	1.31	6.31
NONHSAT179313.1	1886	112.32	253.56	1.17474	1.17474	Up	7.44834e-14	3.55095e-13	NA	0	0	1.11	2.08	0	0.96	4.15
NONHSAT253623.1	1937	367.96	163	1.17465	-1.17465	Down	2.06324e-19	1.32072e-18	NA	0.7	2.9	1.02	0.66	0.79	0.4	6.47
NR_027052.1	1263	50.38	113.66	1.17382	1.17382	Up	5.59421e-07	1.53499e-06	THAP7-AS1	0.43	0	0.36	1.05	0.38	0.63	2.85
NONHSAT159250.1	809	233.39	526.51	1.17374	1.17374	Up	4.71922e-27	4.08816e-26	NA	2.41	3.28	1.43	0.85	13.08	1.26	22.31
NONHSAT092281.2	730	124	55	1.17281	-1.17281	Down	1.75297e-07	5.07053e-07	NA	0.54	4.26	0.22	0.86	0.75	0.24	6.87
NONHSAT150512.1	988	68.1	30.23	1.17165	-1.17165	Down	0.000109657	0.000218948	NA	0.48	1.4	0	0.58	0	0.16	2.62
NONHSAT035521.2	570	99.35	44.11	1.17139	-1.17139	Down	2.99282e-06	7.51296e-06	NA	2.68	1.27	0.38	1.76	0.23	0.1	6.42
NONHSAT254246.1	1136	118.94	52.81	1.17133	-1.17133	Down	3.20571e-07	9.04005e-07	NA	0.21	2.74	0.07	0.73	0.3	0.07	4.12
NONHSAT095695.2	3134	108	48	1.1699	-1.1699	Down	1.14175e-06	3.02218e-06	NA	0.07	0.74	0.09	0.13	0.11	0.09	1.23
NONHSAT139627.2	570	63	28	1.1699	-1.1699	Down	0.00020234	0.000386391	NA	1.03	1.63	0.33	0.68	0	0.57	4.24
NONHSAT236634.1	627	50.28	113.11	1.16969	1.16969	Up	6.4049e-07	1.74551e-06	NA	0.36	0	1.33	0.49	1.19	2.61	5.98
NONHSAT140676.2	1398	27.13	61.02	1.16942	1.16942	Up	0.000256149	0.000479726	NA	0.3	0	0.09	0	0.31	0.62	1.32
NONHSAT203301.1	6069	176.52	78.48	1.16941	-1.16941	Down	5.02811e-10	1.82961e-09	NA	0.05	0.72	0.01	0.21	0.05	0.02	1.06
NONHSAT160543.1	798	530.48	235.99	1.16855	-1.16855	Down	4.60185e-27	3.98931e-26	NA	0.91	19.02	0.31	4.12	2.21	0.92	27.49
NONHSAT241166.1	2730	467.15	207.85	1.16832	-1.16832	Down	5.08013e-24	3.92246e-23	NA	1	1.78	1.06	0.42	0.64	0.56	5.46
NONHSAT163610.1	757	130.89	58.24	1.16825	-1.16825	Down	8.78075e-08	2.62092e-07	NA	0.46	3.65	0.73	0.76	0.53	0.56	6.69
NR_111952.1	1606	59.2	133.02	1.168	1.168	Up	6.93796e-08	2.09382e-07	LINC00869	0.59	0	0.15	0.76	0.34	0.73	2.57
NONHSAT092035.2	1911	93.19	41.5	1.16704	-1.16704	Down	6.45916e-06	1.55039e-05	NA	0.19	0.92	0.14	0.41	0.06	0.04	1.76
NONHSAT155687.1	4737	925	412	1.16679	-1.16679	Down	8.06081e-46	1.13696e-44	NA	0.46	4.7	0.07	0.89	0.51	0.46	7.09
NONHSAT148350.1	1767	70.8	31.56	1.16563	-1.16563	Down	8.56806e-05	0.000173952	NA	0.16	0.79	0.09	0.28	0.08	0.05	1.45
NONHSAT187396.1	1288	74	33	1.16504	-1.16504	Down	5.9677e-05	0.000124215	NA	0.59	0.55	0.19	0.3	0.02	0.26	1.91
NONHSAT188168.1	1229	30	67	1.15922	1.15922	Up	0.0001422	0.00027848	NA	0.13	0.44	0.06	0.42	0.65	0.17	1.87
NONHSAT029808.2	21335	991.91	444.33	1.15855	-1.15855	Down	1.78277e-48	2.6463e-47	NA	0.27	0.57	0.21	0.15	0.14	0.14	1.48
NONHSAT232284.1	699	295.42	132.35	1.15839	-1.15839	Down	1.41989e-15	7.46244e-15	NA	3.57	7.16	0.72	2.33	1.63	0.74	16.15
NONHSAT001188.2	1861	194.48	433.98	1.15803	1.15803	Up	3.87978e-22	2.78425e-21	NA	0.65	1.26	0.53	0.83	3.52	0.72	7.51
NONHSAT162149.1	1117	86.45	38.77	1.1569	-1.1569	Down	1.60022e-05	3.63723e-05	NA	0.38	1.46	0.21	0.19	0.31	0.28	2.83
NONHSAT078271.2	2193	35	78	1.15614	1.15614	Up	4.20309e-05	8.96555e-05	NA	0.05	0.39	0	0.23	0.43	0.12	1.22
NONHSAT227979.1	2945	156	70	1.1561	-1.1561	Down	6.93777e-09	2.29452e-08	NA	0.05	1.26	0.11	0.37	0.07	0.09	1.95
NONHSAT194277.1	810	42.7	95.05	1.15447	1.15447	Up	6.29089e-06	1.51282e-05	NA	0.68	0.49	0.11	0.58	1.69	0.5	4.05
NONHSAT245662.1	2007	79.88	35.89	1.15423	-1.15423	Down	3.47951e-05	7.53424e-05	NA	0.29	0.17	0.36	0.03	0.15	0.19	1.19
NONHSAT033967.2	2780	75.37	167.74	1.15419	1.15419	Up	1.99098e-09	6.88971e-09	NA	0.35	0	0.17	0.69	0.26	0.37	1.84
NR_027435.1	2502	44.37	98.65	1.15276	1.15276	Up	4.31444e-06	1.05946e-05	ARRDC3-AS1	0.08	0.37	0.01	0.43	0.32	0.12	1.33
NONHSAT216645.1	1979	140	63	1.15198	-1.15198	Down	4.45722e-08	1.37064e-07	NA	0.46	0.54	0.54	0.18	0.25	0.26	2.23
NONHSAT245058.1	7091	245.66	110.56	1.15181	-1.15181	Down	4.25229e-13	1.93306e-12	NA	0.22	0.56	0.06	0.32	0.03	0	1.19
NONHSAT204594.1	1610	94.4	42.49	1.15164	-1.15164	Down	7.05488e-06	1.68291e-05	NA	0.29	0.71	0.37	0.14	0.21	0.22	1.94
NONHSAT213834.1	1065	27.49	61.07	1.15158	1.15158	Up	0.000302799	0.00056018	NA	0.15	0.53	0.02	0.75	0.3	0.29	2.04
NONHSAT079690.2	1186	57.56	25.97	1.1482	-1.1482	Down	0.000466562	0.000832219	NA	0.38	0.36	0.35	0.03	0.2	0.24	1.56
NONHSAT258782.1	10346	1597.08	3539.21	1.14801	1.14801	Up	1.02344e-165	5.13964e-164	NA	2.05	0.03	0.83	3.71	1.75	1.81	10.18
NONHSAT012655.2	402	126.01	56.87	1.14778	-1.14778	Down	2.26759e-07	6.48789e-07	NA	3.34	1.34	3.24	0	0	3.62	11.54
NONHSAT256900.1	24611	1216.23	549.05	1.14738	-1.14738	Down	3.76026e-58	6.71178e-57	NA	0.23	0.93	0.07	0.25	0.07	0.15	1.7
NONHSAT089852.2	2414	106.41	48.04	1.1473	-1.1473	Down	1.98613e-06	5.09971e-06	NA	0.23	0.34	0.38	0.16	0.04	0.23	1.38
NONHSAT238663.1	2616	111.03	245.86	1.14691	1.14691	Up	4.99e-13	2.25982e-12	NA	0.32	0.41	0.22	0.73	1.1	0.21	2.99
NONHSAT039179.2	2225	66.12	29.86	1.14685	-1.14685	Down	0.000179029	0.000344955	NA	0.08	0.7	0.03	0.16	0.06	0.08	1.11
NONHSAT219126.1	995	27.51	60.91	1.14675	1.14675	Up	0.000323119	0.000594832	NA	0.29	0.43	0	0	0.89	0.47	2.08
NONHSAT258639.1	483	73	33	1.14541	-1.14541	Down	8.38736e-05	0.000170524	NA	0.58	3.71	0.41	0.6	0.8	0.4	6.5
NR_137183.1	3017	261.76	118.36	1.14504	-1.14504	Down	9.63937e-14	4.56091e-13	MIR100HG	0	0	1.59	0.63	0.19	0.07	2.48
NONHSAT121536.2	1344	55.86	123.45	1.14406	1.14406	Up	3.22414e-07	9.08909e-07	NA	0.12	0.63	0.27	0.58	0.67	0.79	3.06
NONHSAT072081.2	2623	160.48	72.65	1.14334	-1.14334	Down	5.77919e-09	1.92498e-08	NA	0.43	0.85	0.18	0.41	0	0.2	2.07
NONHSAT172864.1	995	87.76	39.74	1.14295	-1.14295	Down	1.67021e-05	3.78595e-05	NA	0.61	0.92	0.57	0	0.78	0.12	3
NONHSAT200664.1	845	58.08	26.33	1.14131	-1.14131	Down	0.000468561	0.000835392	NA	0.52	0.31	0.68	0.3	0.19	0.25	2.25
NONHSAT192146.1	4811	236	107	1.14115	-1.14115	Down	1.78094e-12	7.74959e-12	NA	0.12	1.18	0.01	0.23	0.19	0.06	1.79
NONHSAT258640.1	783	122.99	55.79	1.14044	-1.14044	Down	3.63149e-07	1.01705e-06	NA	0.32	4.38	0.05	0.66	0.9	0.16	6.47
NONHSAT138148.2	432	910	2006	1.14041	1.14041	Up	8.45775e-94	2.38933e-92	NA	19.74	9.69	22.9	15.64	19.71	84.55	172.23
NONHSAT102752.2	2672	107.06	236	1.14039	1.14039	Up	1.8293e-12	7.95437e-12	NA	0.26	0.74	0.02	0.49	1.3	0.12	2.93
NONHSAT077767.2	592	73.78	33.48	1.13991	-1.13991	Down	8.18986e-05	0.000166827	NA	2.51	0	0.28	0.05	0.75	0.56	4.15
NONHSAT249606.1	4697	959.93	2115	1.13968	1.13968	Up	1.08196e-98	3.23361e-97	NA	2.39	2.13	0.09	7.13	1.01	1.8	14.55
NONHSAT174368.1	1219	36.46	80.32	1.13947	1.13947	Up	3.98412e-05	8.5278e-05	NA	0.29	0.11	0.24	0.21	0.58	0.65	2.08
NONHSAT039831.2	1403	58.47	128.69	1.13815	1.13815	Up	2.0412e-07	5.86652e-07	NA	0.28	0.39	0.28	0.24	0.68	1.06	2.93
NONHSAT006158.2	425	109.18	49.61	1.13798	-1.13798	Down	1.71058e-06	4.4272e-06	NA	1.29	4.43	1.8	1.62	1.13	0.51	10.78
NONHSAT219287.1	546	77	35	1.13748	-1.13748	Down	5.89611e-05	0.00012284	NA	0.42	1.78	1.49	0.46	0.73	0.43	5.31
NR_003142.2	233	142.65	64.86	1.13706	-1.13706	Down	4.60793e-08	1.41503e-07	SNHG9	10.8	0	7.47	0.76	1.63	6.85	27.51
NONHSAT158312.1	2740	508	231	1.13691	-1.13691	Down	6.12144e-25	4.89776e-24	NA	0.48	4.5	0.06	0.74	0.66	0.43	6.87
NONHSAT021827.2	1513	88.84	195.27	1.13621	1.13621	Up	1.64612e-10	6.23516e-10	NA	0	1.28	0.29	0	2.82	0	4.39
NONHSAT054212.2	2122	156	71	1.13563	-1.13563	Down	1.12906e-08	3.66417e-08	NA	0.07	1.86	0.1	0.46	0.11	0.18	2.78
NONHSAT233962.1	1865	175.5	385.54	1.13543	1.13543	Up	2.82064e-19	1.79384e-18	NA	0.24	2.38	0	2.19	1.83	0.61	7.25
NONHSAT093188.2	1559	110	50.08	1.13517	-1.13517	Down	1.64035e-06	4.25353e-06	NA	0.22	1.54	0.13	0.46	0.13	0.15	2.63
NONHSAT113604.2	1640	112	51	1.13491	-1.13491	Down	1.32615e-06	3.48357e-06	NA	0.25	1.52	0.08	0.51	0.07	0.14	2.57
NONHSAT214397.1	3055	101	46	1.13463	-1.13463	Down	4.40544e-06	1.08105e-05	NA	0.06	0.83	0.02	0.14	0.19	0.01	1.25
NONHSAT166789.1	2395	64.67	141.98	1.13454	1.13454	Up	5.22973e-08	1.59787e-07	NA	0.21	0.12	0.23	0.33	0.22	0.71	1.82
NR_137190.1	3454	384.36	175.21	1.13335	-1.13335	Down	3.60408e-19	2.27848e-18	MIR100HG	0.69	1.6	0.35	0.84	0	0.29	3.77
NONHSAT169666.1	1325	87.92	40.08	1.13329	-1.13329	Down	1.87223e-05	4.21465e-05	NA	0.23	0.98	0.42	0.42	0	0.27	2.32
NR_015410.1	1902	48.45	106.26	1.13305	1.13305	Up	2.54987e-06	6.45857e-06	CASC15	0.3	0.09	0.14	0.21	0.07	0.89	1.7
NONHSAT170545.1	1265	185.18	84.57	1.13069	-1.13069	Down	5.66467e-10	2.05331e-09	NA	1.05	1.51	0.86	0.17	0.06	1.19	4.84
NONHSAT006117.2	1592	202	92.28	1.13024	-1.13024	Down	9.61566e-11	3.70317e-10	NA	0.04	3.13	0.34	0.8	0.26	0.27	4.84
NONHSAT002470.2	3744	181.12	396.44	1.13018	1.13018	Up	1.21624e-19	7.86448e-19	NA	0.29	0.86	0.06	1.21	0.86	0.25	3.53
NONHSAT255032.1	1611	82.11	179.65	1.12958	1.12958	Up	1.051e-09	3.72238e-09	NA	0.44	0.85	0	1.9	0	0.67	3.86
NONHSAT039524.2	1443	40	87.43	1.12815	1.12815	Up	2.11734e-05	4.72713e-05	NA	0.28	0.25	0.11	0.25	0.62	0.45	1.96
NONHSAT041356.2	1626	62.33	28.54	1.12692	-1.12692	Down	0.000334404	0.000614014	NA	0.08	0.96	0.03	0.14	0.24	0.01	1.46
NONHSAT203375.1	1163	303.68	663.07	1.12663	1.12663	Up	1.31511e-31	1.31522e-30	NA	2.07	3.66	0.75	6.21	5.02	1.99	19.7
NONHSAT155686.1	1645	262	120	1.12651	-1.12651	Down	1.94996e-13	9.06961e-13	NA	0.51	3.78	0.08	0.7	0.5	0.42	5.99
NONHSAT141018.2	739	165.81	75.97	1.12601	-1.12601	Down	5.0126e-09	1.67866e-08	NA	1.43	2.16	1.83	0.62	0.79	1.02	7.85
NONHSAT000786.2	4000	169.97	77.88	1.12593	-1.12593	Down	3.23255e-09	1.09959e-08	NA	0.09	0.89	0.12	0.2	0.19	0.04	1.53
NONHSAT033662.2	2226	72	33	1.12551	-1.12551	Down	0.000117435	0.000233565	NA	0.01	0.9	0.01	0.17	0.12	0.05	1.26
NONHSAT081531.2	1428	96	44	1.12551	-1.12551	Down	8.69822e-06	2.05077e-05	NA	0.13	1.69	0.07	0.44	0.17	0.1	2.6
NONHSAT184184.1	1553	72	33	1.12551	-1.12551	Down	0.000117435	0.000233565	NA	0.21	0.74	0.21	0.28	0.15	0.05	1.64
NONHSAT158313.1	3535	571.5	262	1.12516	-1.12516	Down	2.03472e-27	1.78312e-26	NA	0.35	3.93	0.09	0.79	0.31	0.49	5.96
NR_029407.1	1701	68.19	31.27	1.12476	-1.12476	Down	0.00017959	0.000345994	LOC642361	0.8	0	0	0.1	0.3	0.01	1.21
NONHSAT161934.1	927	98.25	45.12	1.12267	-1.12267	Down	7.12549e-06	1.69868e-05	NA	1.21	0	0.96	0	0	1.05	3.22
NONHSAT121268.2	380	71.46	32.82	1.12254	-1.12254	Down	0.000128773	0.000254032	NA	0.26	5.97	0.37	1.53	0.66	0.34	9.13
NR_046466.1	1481	430.18	936.45	1.12228	1.12228	Up	1.13932e-43	1.54304e-42	MEG3	1.13	3.88	1.95	4.69	6.48	2.95	21.08
NONHSAT246242.1	11368	232.51	506.02	1.12192	1.12192	Up	2.33272e-24	1.82675e-23	NA	0.32	0	0.06	0.61	0.13	0.22	1.34
NR_110429.1	501	81.86	37.62	1.12164	-1.12164	Down	4.21632e-05	8.99064e-05	GAPLINC	0.18	0.52	3.05	0.71	0.36	0.87	5.69
NONHSAT250297.1	3103	112.18	51.6	1.12035	-1.12035	Down	1.67057e-06	4.32937e-06	NA	0.41	0.05	0.25	0.19	0.07	0.1	1.07
NONHSAT139519.2	1263	200	92	1.12027	-1.12027	Down	1.6058e-10	6.08669e-10	NA	0.62	3.63	0.12	1.16	0	0.53	6.06
NONHSAT092803.2	1908	63	29	1.11928	-1.11928	Down	0.000335023	0.000615036	NA	0.13	0.7	0.05	0.16	0.12	0.05	1.21
NONHSAT135070.2	1549	170.61	78.56	1.11881	-1.11881	Down	3.62979e-09	1.23011e-08	NA	0.51	1.65	0.54	0.85	0.1	0.22	3.87
NR_136644.1	4020	122.85	56.58	1.11851	-1.11851	Down	5.56741e-07	1.52858e-06	LOC283028	0.02	0.64	0.13	0.18	0.05	0.08	1.1
NONHSAT256751.1	986	110.92	240.74	1.11798	1.11798	Up	2.47676e-12	1.06778e-11	NA	1.33	1.16	0.22	2.29	2.09	1.31	8.4
NONHSAT200100.1	1625	56.77	123.13	1.117	1.117	Up	5.55883e-07	1.52648e-06	NA	0.11	0.86	0	1.71	0.1	0	2.78
NONHSAT169661.1	1323	92.88	42.85	1.11605	-1.11605	Down	1.39449e-05	3.19884e-05	NA	0	0.66	0.91	0	0	0.68	2.25
NR_136161.1	1638	343.8	158.63	1.11588	-1.11588	Down	6.37988e-17	3.59389e-16	MIR4435-2HG	1.24	0.37	2.55	0	0.4	1.62	6.18
NONHSAT234698.1	695	85.14	39.34	1.11382	-1.11382	Down	3.28081e-05	7.12351e-05	NA	1.78	0	0.84	0	0	1.28	3.9
NONHSAT089210.2	6303	238	110	1.11344	-1.11344	Down	3.8731e-12	1.64846e-11	NA	0.07	0.86	0.06	0.25	0.06	0.07	1.37
NONHSAT251134.1	1358	65.35	30.23	1.11218	-1.11218	Down	0.000278853	0.000518994	NA	0.07	1.29	0.01	0.36	0.13	0.04	1.9
NONHSAT208170.1	519	31	67	1.11192	1.11192	Up	0.000234059	0.000442055	NA	0.13	0.72	0.71	1.2	0.98	1.15	4.89
NONHSAT235895.1	1373	229.45	106.24	1.11083	-1.11083	Down	1.02442e-11	4.24115e-11	NA	0.64	0.61	2.19	0.64	0.53	0.56	5.17
NONHSAT230871.1	7061	2816.89	1305.21	1.1098	-1.1098	Down	2.13244e-125	8.03379e-124	NA	1.06	8.69	0.58	2.26	0.96	0.77	14.32
NONHSAT173208.1	3043	89.58	41.54	1.10865	-1.10865	Down	2.19569e-05	4.89004e-05	NA	0.06	0.61	0.09	0.12	0.12	0.05	1.05
NONHSAT187725.1	1411	97	45	1.10804	-1.10804	Down	1.01342e-05	2.37006e-05	NA	1.12	0.31	0.05	0.02	0.23	0.43	2.16
NONHSAT054309.2	574	27.53	59.32	1.10754	1.10754	Up	0.000558916	0.000982384	NA	0.47	0	0.57	0.77	0.94	0.88	3.63
NONHSAT232413.1	4193	153.24	330.08	1.10705	1.10705	Up	4.04579e-16	2.18802e-15	NA	0.27	0.44	0.12	0.08	1.34	0.23	2.48
NONHSAT219310.1	1670	112	52	1.10689	-1.10689	Down	2.14375e-06	5.48174e-06	NA	0.08	1.78	0.03	0.32	0.26	0.12	2.59
NONHSAT172827.1	1305	35.72	76.91	1.10646	1.10646	Up	8.63045e-05	0.000175146	NA	0.04	0.65	0.07	0.64	0.43	0.28	2.11
NONHSAT011084.2	4793	284.47	611.97	1.10521	1.10521	Up	1.85726e-28	1.67956e-27	NA	0.35	0.84	0.2	0.88	1.4	0.43	4.1
NONHSAT243312.1	1632	152.51	70.91	1.10482	-1.10482	Down	3.34987e-08	1.04195e-07	NA	0.4	2.02	0.08	0.4	0.27	0.3	3.47
NONHSAT150320.1	1181	137.6	295.86	1.10446	1.10446	Up	1.47964e-14	7.36204e-14	NA	0.59	2.55	0.05	2.36	1.82	1.55	8.92
NONHSAT094680.2	1326	175.32	376.78	1.10375	1.10375	Up	4.21338e-18	2.5268e-17	NA	0.15	1.05	1.71	1.88	0.31	4.03	9.13
NONHSAT220022.1	917	283.86	132.09	1.10364	-1.10364	Down	5.18638e-14	2.49662e-13	NA	1.34	7.19	0.24	1.94	0.75	0.75	12.21
NONHSAT082934.2	4576	209.81	97.64	1.10352	-1.10352	Down	9.75332e-11	3.75353e-10	NA	0.49	0.42	0.1	0.17	0.1	0.18	1.46
NONHSAT178294.1	1862	74	159	1.10345	1.10345	Up	1.77346e-08	5.65657e-08	NA	0.13	0.78	0.12	0.75	0.92	0.23	2.93
NONHSAT226679.1	579	73	34	1.10234	-1.10234	Down	0.000137001	0.000269116	NA	0.12	3.83	0.11	1	0.3	0.24	5.6
NONHSAT157231.1	2251	97.41	45.37	1.10231	-1.10231	Down	1.0573e-05	2.46481e-05	NA	0.2	0.87	0.05	0.2	0.17	0.07	1.56
NONHSAT241866.1	5883	1342.77	625.47	1.10218	-1.10218	Down	4.0957e-60	7.55256e-59	NA	0	5.73	0.42	1.06	1.24	0	8.45
NONHSAT194208.1	1421	91.25	195.87	1.10202	1.10202	Up	4.23061e-10	1.54964e-09	NA	0.44	0.36	0.58	0.81	0.56	1.64	4.39
NONHSAT228166.1	1416	88	41	1.10186	-1.10186	Down	2.84478e-05	6.23004e-05	NA	0.54	0.6	0.28	0.07	0.39	0.18	2.06
NONHSAT012534.2	1052	155.02	72.24	1.10156	-1.10156	Down	2.79103e-08	8.73898e-08	NA	1.32	0.58	1.26	1.1	0.32	0.23	4.81
NONHSAT017313.2	974	114.66	53.44	1.10135	-1.10135	Down	1.78912e-06	4.62169e-06	NA	0	3.05	0.35	0.31	0.59	0.36	4.66
NONHSAT209385.1	1727	173.84	372.91	1.10109	1.10109	Up	7.21938e-18	4.28132e-17	NA	0.77	0.47	0.87	2.76	1.4	0.74	7.01
NONHSAT090524.2	1747	86.78	186.11	1.10074	1.10074	Up	1.18715e-09	4.18883e-09	NA	0.7	0.12	0.2	0.42	1.79	0.13	3.36
NONHSAT189136.1	1882	103.37	48.2	1.10069	-1.10069	Down	5.82952e-06	1.40767e-05	NA	0.15	1.2	0.11	0.26	0.12	0.18	2.02
NONHSAT206945.1	4461	392.74	842.2	1.10061	1.10061	Up	2.79181e-38	3.32858e-37	NA	1.29	0.53	0.05	1.37	0.42	2.16	5.82
NONHSAT184003.1	1413	61.76	28.81	1.10008	-1.10008	Down	0.000462039	0.000824706	NA	0.33	0.72	0.06	0.31	0.09	0.07	1.58
NONHSAT248961.1	469	115.8	248.2	1.09989	1.09989	Up	2.23138e-12	9.64793e-12	NA	2.89	0.5	2.44	2.87	3.41	7.32	19.43
NONHSAT203308.1	405	456.6	213.14	1.09911	-1.09911	Down	1.82011e-21	1.27608e-20	NA	3.6	32.54	1.86	8.83	4.33	1.95	53.11
NR_137185.1	2996	240.6	515.38	1.09902	1.09902	Up	5.0814e-24	3.92283e-23	MIR100HG	1.57	0	0	2.06	0.25	1.42	5.3
NONHSAT039799.2	1600	124.06	57.92	1.09888	-1.09888	Down	7.09297e-07	1.92319e-06	NA	0.18	1.36	0.42	0.64	0	0.2	2.8
NONHSAT240567.1	1075	67.04	31.32	1.09792	-1.09792	Down	0.000269838	0.00050344	NA	0.06	1.72	0.05	0.3	0.37	0.02	2.52
NONHSAT077431.2	1156	77	36	1.09684	-1.09684	Down	9.58825e-05	0.00019319	NA	0.45	0.78	0.37	0.3	0.23	0.18	2.31
NONHSAT017960.2	7270	1611.46	753.91	1.09588	-1.09588	Down	3.95862e-71	8.58152e-70	NA	1.53	3.37	0.38	0.58	0.91	0.67	7.44
NONHSAT113734.2	2123	51	109	1.09578	1.09578	Up	3.52651e-06	8.77449e-06	NA	0.09	0.38	0.11	0.67	0.14	0.33	1.72
NONHSAT135342.2	1409	48.28	103.1	1.09457	1.09457	Up	6.59991e-06	1.5817e-05	NA	0.23	0.3	0.25	0.49	0.77	0.37	2.41
NONHSAT207855.1	2206	253.61	541.13	1.09339	1.09339	Up	6.05439e-25	4.84491e-24	NA	0.91	0.64	0.86	1.27	1.94	2.04	7.66
NONHSAT211663.1	1515	325.4	152.72	1.0913	-1.0913	Down	1.39284e-15	7.32574e-15	NA	1.31	1.07	2.14	0.7	0.97	0.56	6.75
NR_001459.2	1330	64.6	137.59	1.09079	1.09079	Up	2.09081e-07	6.00345e-07	SNHG10	0.99	0	0	0.64	1.71	0	3.34
NONHSAT213992.1	2043	37.61	80.04	1.08963	1.08963	Up	7.62589e-05	0.000156104	NA	0	0.53	0	0.37	0.45	0.06	1.41
NONHSAT196105.1	2640	1072.19	2281.4	1.08938	1.08938	Up	5.67286e-99	1.70165e-97	NA	1.98	2.87	3.77	16.14	1.33	2.22	28.31
NONHSAT175434.1	1338	61.27	28.81	1.08859	-1.08859	Down	0.000543445	0.000957251	NA	0.47	0.28	0.25	0.16	0.16	0.16	1.48
NONHSAT247146.1	3493	100.43	47.3	1.08626	-1.08626	Down	9.86943e-06	2.3119e-05	NA	0.1	0.66	0	0.15	0.08	0.06	1.05
NONHSAT073765.2	2319	378.2	178.28	1.08498	-1.08498	Down	1.04223e-17	6.12079e-17	NA	0.54	1.33	1.65	0.78	0.65	0.26	5.21
NONHSAT073768.2	3267	663.21	312.65	1.08489	-1.08489	Down	7.68663e-30	7.27042e-29	NA	1.05	3.43	0.52	0.62	1.43	0.02	7.07
NONHSAT174030.1	2032	61.26	28.88	1.08485	-1.08485	Down	0.000563804	0.000990407	NA	0.07	0.61	0.1	0.16	0.12	0.04	1.1
NONHSAT116002.2	1493	29.63	62.84	1.08465	1.08465	Up	0.000479176	0.000852129	NA	0.4	0	0	0	0.61	0.29	1.3
NONHSAT244523.1	9233	133	282	1.08429	1.08429	Up	1.40615e-13	6.59093e-13	NA	0.03	0.35	0.01	0.61	0.02	0.05	1.07
NONHSAT121200.2	7092	235.76	111.19	1.08427	-1.08427	Down	1.36003e-11	5.5839e-11	NA	0.09	0.74	0.03	0.2	0.14	0.01	1.21
NONHSAT090755.2	828	120.01	56.62	1.08375	-1.08375	Down	1.41663e-06	3.70755e-06	NA	0.12	3.85	0.31	0.44	0.94	0.24	5.9
NONHSAT037139.2	597	100.51	47.44	1.08314	-1.08314	Down	1.02669e-05	2.39869e-05	NA	1.5	1.52	1.16	0.91	0.36	0.73	6.18
NONHSAT098276.2	1623	212	449	1.08267	1.08267	Up	1.15444e-20	7.8176e-20	NA	1.22	1.86	0.13	2.79	2.13	1.28	9.41
NONHSAT012538.2	2093	216	102	1.08244	-1.08244	Down	1.02208e-10	3.92788e-10	NA	0.08	2.74	0.08	0.51	0.53	0.05	3.99
NONHSAT017959.2	2602	1174.8	554.86	1.0822	-1.0822	Down	2.49615e-51	3.93398e-50	NA	3.52	4.3	2.24	0.84	1.71	1.94	14.55
NONHSAT165584.1	919	74.15	156.95	1.08181	1.08181	Up	3.64624e-08	1.13041e-07	NA	0	1.67	0.52	2.57	1.59	0	6.35
NONHSAT230281.1	905	91	43	1.08151	-1.08151	Down	2.75964e-05	6.05493e-05	NA	0.16	2.79	0.04	0.59	0.48	0.07	4.13
NONHSAT080948.2	3082	132.38	62.57	1.08112	-1.08112	Down	4.30122e-07	1.19465e-06	NA	0.08	1.03	0.05	0.28	0.04	0.12	1.6
NONHSAT247670.1	5349	980.1	463.27	1.08105	-1.08105	Down	4.80725e-43	6.42374e-42	NA	0.89	2.28	1	0.79	0.54	0.51	6.01
NONHSAT171816.1	2260	86.82	41.04	1.08097	-1.08097	Down	4.25121e-05	9.05914e-05	NA	0.12	0.85	0.05	0.09	0.17	0.13	1.41
NONHSAT053892.2	2875	121.46	57.42	1.08083	-1.08083	Down	1.29127e-06	3.39832e-06	NA	0.19	0.88	0.03	0.3	0.11	0.04	1.55
NR_046471.1	1519	113.23	239.48	1.08067	1.08067	Up	1.06879e-11	4.42038e-11	MEG3	0	2.19	0	0.84	1.74	0.89	5.66
NONHSAT179819.1	1995	93	44	1.0797	-1.0797	Down	2.31084e-05	5.12982e-05	NA	0.3	0.64	0.18	0.18	0.19	0.11	1.6
NONHSAT166441.1	510	78.27	37.04	1.07935	-1.07935	Down	0.000103658	0.000207737	NA	1.19	2.04	0.91	0.06	1.07	0.68	5.95
NONHSAT177646.1	644	56.49	119.36	1.07927	1.07927	Up	1.63919e-06	4.25075e-06	NA	0.72	1.78	0	0.86	2.39	1.25	7
NONHSAT122683.2	2162	152.22	72.08	1.07846	-1.07846	Down	6.30653e-08	1.91127e-07	NA	0.47	0.53	0.52	0.22	0.17	0.32	2.23
NONHSAT073901.2	3105	98.11	46.46	1.07839	-1.07839	Down	1.40588e-05	3.22241e-05	NA	0.3	0.31	0.09	0.13	0.06	0.13	1.02
NONHSAT255766.1	1927	155	327	1.07705	1.07705	Up	2.36142e-15	1.22935e-14	NA	0.17	0.35	1.12	1.1	0.94	1.63	5.31
NONHSAT166719.1	658	35.86	75.63	1.07661	1.07661	Up	0.000140113	0.000274733	NA	0.53	0.36	0.4	1.65	0.94	0.32	4.2
NONHSAT120001.2	1394	135.64	64.38	1.07508	-1.07508	Down	3.51123e-07	9.85341e-07	NA	0.31	1.8	0.4	0.66	0.21	0.2	3.58
NONHSAT088493.2	294	767.37	364.23	1.07505	-1.07505	Down	8.76182e-34	9.31971e-33	NA	34.93	37.87	10.53	9.85	22.87	6.04	122.09
NONHSAT105161.2	204	436	207	1.07467	-1.07467	Down	6.87479e-20	4.50062e-19	NA	18.6	24.8	33.15	11.32	14.55	12.7	115.12
NONHSAT228937.1	11353	487.61	231.55	1.07438	-1.07438	Down	4.78791e-22	3.42791e-21	NA	0.14	0.89	0.06	0.21	0.14	0.09	1.53
NONHSAT150325.1	924	32.81	69.06	1.07374	1.07374	Up	0.000282411	0.000525099	NA	0.21	0.66	0.09	1.58	0.29	0	2.83
NONHSAT203409.1	5131	1003.86	2110.91	1.07233	1.07233	Up	1.90502e-89	5.15302e-88	NA	0.53	4.65	0.04	8.71	0.38	0.25	14.56
NONHSAT253776.1	925	103	49	1.07177	-1.07177	Down	9.52816e-06	2.2358e-05	NA	0.57	1.86	0.47	0.52	0.37	0.35	4.14
NONHSAT229783.1	9205	1335.62	635.54	1.07143	-1.07143	Down	3.35415e-57	5.87775e-56	NA	0.65	2.17	0.6	0.48	0.52	0.45	4.87
NONHSAT224948.1	6236	313.75	149.36	1.0708	-1.0708	Down	1.14624e-14	5.74221e-14	NA	0.21	0.89	0.14	0.12	0.14	0.24	1.74
NONHSAT170584.1	2751	376	179	1.07075	-1.07075	Down	2.83986e-17	1.62837e-16	NA	0.28	3.33	0.11	0.56	0.62	0.24	5.14
NONHSAT016523.2	520	189.94	90.44	1.07049	-1.07049	Down	1.89324e-09	6.56262e-09	NA	2.14	0	5.87	1.61	1.14	1.71	12.47
NONHSAT082239.2	2232	126	60	1.07037	-1.07037	Down	9.98899e-07	2.66522e-06	NA	0.12	1.4	0.02	0.41	0.13	0.06	2.14
NONHSAT253632.1	2086	63	30	1.07037	-1.07037	Down	0.000542057	0.000954875	NA	0.1	0.43	0.19	0.1	0.11	0.1	1.03
NONHSAT127058.2	560	199.24	94.9	1.07	-1.07	Down	7.76084e-10	2.77982e-09	NA	4.58	2.96	1.39	0.94	1.32	1.94	13.13
NR_038339.2	1441	123.36	58.77	1.0697	-1.0697	Down	1.31231e-06	3.45017e-06	OSER1-AS1	0.89	0.26	0.63	0.32	0.14	0.44	2.68
NONHSAT070525.2	2463	407	193.94	1.0694	-1.0694	Down	1.55719e-18	9.5453e-18	NA	0.5	3.29	0.46	1.07	0.35	0.34	6.01
NONHSAT035141.2	863	51	107	1.06906	1.06906	Up	6.68344e-06	1.60015e-05	NA	0.2	1.54	0	2.88	0.27	0	4.89
NONHSAT030454.2	3164	110.31	52.62	1.06786	-1.06786	Down	4.9143e-06	1.19812e-05	NA	0.05	0.57	0.22	0.2	0.04	0.12	1.2
NONHSAT252368.1	1062	171.23	358.91	1.06771	1.06771	Up	1.72812e-16	9.5203e-16	NA	1.2	2.58	0.36	3.43	3.22	1.23	12.02
NONHSAT082353.2	2280	132	63	1.06709	-1.06709	Down	5.89924e-07	1.61426e-06	NA	0.16	1.35	0.05	0.41	0.16	0.05	2.18
NONHSAT222364.1	774	3413	1630	1.06615	-1.06615	Down	4.38537e-142	1.88218e-140	NA	4.79	128.13	2.32	26.15	18.68	6.76	186.83
NONHSAT070464.2	1851	100.41	47.98	1.06538	-1.06538	Down	1.35931e-05	3.12332e-05	NA	0.53	0.37	0.28	0.12	0.13	0.3	1.73
NONHSAT222352.1	1389	5237.07	2502.75	1.06522	-1.06522	Down	1.27473e-216	8.46612e-215	NA	3.77	104.02	1.29	19.98	16.83	4.47	150.36
NONHSAT080211.2	767	59.66	124.76	1.06434	1.06434	Up	1.26343e-06	3.32971e-06	NA	1.41	0	0.25	1.57	0.82	1.5	5.55
NONHSAT227627.1	5030	888.83	425.17	1.06384	-1.06384	Down	3.12402e-38	3.72014e-37	NA	0.58	0.62	2.25	0.29	1.13	0.34	5.21
NONHSAT248631.1	2318	295.85	141.67	1.06231	-1.06231	Down	9.34292e-14	4.42449e-13	NA	0	1.82	1.19	0.62	0.28	0.44	4.35
NONHSAT141949.2	1812	99.57	47.68	1.0623	-1.0623	Down	1.54685e-05	3.52365e-05	NA	0.39	0.98	0.03	0.1	0.17	0.29	1.96
NONHSAT229868.1	8932	1839.05	3840.33	1.06229	1.06229	Up	1.07379e-158	5.12472e-157	NA	1.24	2.63	0.84	1.79	5.57	1.58	13.65
NONHSAT229000.1	734	119	57	1.06191	-1.06191	Down	2.31971e-06	5.90673e-06	NA	0.53	3.72	0.41	1.39	0.45	0.12	6.62
NONHSAT151753.1	1356	372.94	178.72	1.06122	-1.06122	Down	6.41365e-17	3.61166e-16	NA	0	6.16	1.28	0	0.83	1.96	10.23
NONHSAT102030.2	1962	123.3	59.09	1.06116	-1.06116	Down	1.54589e-06	4.02391e-06	NA	0.26	0.93	0.32	0.24	0.15	0.26	2.16
NONHSAT076536.2	1606	66.29	31.77	1.0611	-1.0611	Down	0.000426405	0.000767221	NA	0.19	0.2	0.47	0	0.35	0.07	1.28
NONHSAT243004.1	4554	163.15	78.21	1.06075	-1.06075	Down	3.28193e-08	1.02166e-07	NA	0.36	0.34	0.09	0.1	0.07	0.19	1.15
NONHSAT059662.2	1104	82.43	39.56	1.0591	-1.0591	Down	8.75635e-05	0.000177518	NA	0.21	0.41	0.99	0.4	0.07	0.35	2.43
NONHSAT180357.1	2066	141	67.71	1.05823	-1.05823	Down	2.94469e-07	8.33467e-07	NA	0.32	0.75	0.49	0.07	0.29	0.33	2.25
NR_026885.1	2017	215.81	103.64	1.05816	-1.05816	Down	2.26055e-10	8.47087e-10	LOC100270804	1.28	0.23	0.65	0.11	0.1	0.86	3.23
NR_029383.1	2191	75.98	158.07	1.05689	1.05689	Up	5.86483e-08	1.78214e-07	PAN3-AS1	0.28	0.37	0.15	0.34	0.75	0.46	2.35
NONHSAT116022.2	2212	181.49	377.46	1.05646	1.05646	Up	5.42508e-17	3.06837e-16	NA	0.74	1.29	0	0.57	2	1.07	5.67
NR_125751.1	660	43.22	89.78	1.05472	1.05472	Up	4.50307e-05	9.56051e-05	TBX2-AS1	1.19	0.09	0.18	0.62	1.03	1.59	4.7
NONHSAT246778.1	740	39	81	1.05447	1.05447	Up	0.000106778	0.000213566	NA	0.12	1.33	0.11	1.45	1.05	0.21	4.27
NONHSAT232727.1	530	39	81	1.05447	1.05447	Up	0.000106778	0.000213566	NA	0.26	1.91	0.12	0.48	2.81	0.58	6.16
NONHSAT239551.1	1683	81	39	1.05443	-1.05443	Down	0.000106852	0.000213687	NA	0.18	0.76	0.25	0.23	0.18	0.11	1.71
NONHSAT230483.1	1066	180.19	86.85	1.0529	-1.0529	Down	7.83612e-09	2.58101e-08	NA	2.9	0	0.57	1.48	0	0.47	5.42
NONHSAT118943.2	2335	38.24	79.31	1.05244	1.05244	Up	0.000129195	0.000254783	NA	0	0.25	0.14	0.17	0	0.54	1.1
NONHSAT131819.2	1126	56	116	1.05065	1.05065	Up	3.78118e-06	9.36441e-06	NA	0.75	0.37	0.02	0.59	1.51	0.24	3.48
NONHSAT228997.1	2022	81.52	168.73	1.04951	1.04951	Up	2.53663e-08	7.97708e-08	NA	0.34	0.2	0.3	0.87	0.74	0.25	2.7
NONHSAT090529.2	1392	102.03	49.3	1.04931	-1.04931	Down	1.48297e-05	3.3869e-05	NA	0.21	1.6	0.17	0.38	0.3	0.13	2.79
NONHSAT133710.2	1604	155.08	74.95	1.04899	-1.04899	Down	9.37544e-08	2.79043e-07	NA	0.19	2.44	0.08	0.5	0.24	0.3	3.75
NONHSAT171852.1	1647	56.55	117	1.04893	1.04893	Up	3.53948e-06	8.80454e-06	NA	0.18	0.67	0.05	0.58	0.57	0.42	2.47
NONHSAT228943.1	2126	35.38	73.11	1.04716	1.04716	Up	0.000252007	0.000472647	NA	0.21	0.03	0.09	0.46	0.16	0.16	1.11
NONHSAT000162.2	6482	115.83	239.22	1.04635	1.04635	Up	3.67245e-11	1.46081e-10	NA	0.11	0.34	0	0	0.73	0.04	1.22
NONHSAT243369.1	645	55.06	113.7	1.04618	1.04618	Up	5.08967e-06	1.23823e-05	NA	0.37	1.78	0.28	1.87	1.36	1.15	6.81
NONHSAT022138.2	6284	203.95	421.09	1.04594	1.04594	Up	1.69575e-18	1.03829e-17	NA	0.06	0.81	0	0.67	0.78	0	2.32
NONHSAT228439.1	3240	56.12	115.85	1.04569	1.04569	Up	4.17986e-06	1.02889e-05	NA	0.12	0.25	0.05	0.46	0.29	0.05	1.22
NR_033998.1	952	69.95	33.89	1.04544	-1.04544	Down	0.000349687	0.000639656	LOC729970	0.08	1.48	0.41	0.29	0	0.52	2.78
NONHSAT222355.1	572	1140.48	552.81	1.04476	-1.04476	Down	3.38503e-47	4.90434e-46	NA	2.5	59.21	2.06	12.8	8.35	3.86	88.78
NONHSAT179347.1	1106	32.33	66.65	1.04375	1.04375	Up	0.00049129	0.000871995	NA	0	0.43	0.29	0.08	0.69	0.56	2.05
NONHSAT152234.1	1100	1463.78	710.02	1.04374	-1.04374	Down	5.65446e-60	1.04074e-58	NA	10.28	0	16.17	0	3.29	10.6	40.34
NONHSAT249566.1	24910	700.51	339.85	1.04348	-1.04348	Down	1.35392e-29	1.27129e-28	NA	0.06	0.66	0.02	0.1	0.1	0.08	1.02
NONHSAT123207.2	1312	38.48	79.29	1.04305	1.04305	Up	0.000144969	0.00028345	NA	0	0.59	0.18	1.1	0	0.32	2.19
NONHSAT241861.1	813	52.5	108.14	1.04253	1.04253	Up	9.18828e-06	2.16008e-05	NA	0.78	0.18	0.45	1.35	0.66	1.15	4.57
NONHSAT193975.1	2456	143.12	294.79	1.04249	1.04249	Up	2.42645e-13	1.12124e-12	NA	0.27	0.97	0.2	1.15	1.19	0.3	4.08
NONHSAT140811.2	4209	493.81	1017.02	1.04234	1.04234	Up	3.99485e-42	5.22283e-41	NA	1.09	1.03	0.44	2.1	2.44	0.67	7.77
NONHSAT222379.1	956	170.38	82.83	1.04051	-1.04051	Down	2.72103e-08	8.53013e-08	NA	0.73	3.66	0.47	0.43	1.2	0.37	6.86
NONHSAT236414.1	2112	68.24	33.18	1.04028	-1.04028	Down	0.000436218	0.000782315	NA	0.52	0.16	0.01	0.03	0	0.3	1.02
NONHSAT193745.1	1440	362.11	744.14	1.03917	1.03917	Up	3.91615e-31	3.86599e-30	NA	1.71	1.95	1.92	3.91	5.17	2.48	17.14
NONHSAT258786.1	47120	4259.49	8752.21	1.03899	1.03899	Up	0	0	NA	0.8	0.91	0.28	2.04	0.86	1.03	5.92
NONHSAT251868.1	3606	95	195.2	1.03898	1.03898	Up	2.80755e-09	9.6069e-09	NA	0.3	0.22	0.06	0.2	0.4	0.53	1.71
NONHSAT212227.1	851	63.13	129.71	1.03891	1.03891	Up	1.27332e-06	3.35414e-06	NA	0.24	1.59	0.24	0.66	0.41	2.38	5.52
NONHSAT185131.1	439	142	69.15	1.03807	-1.03807	Down	4.08983e-07	1.13859e-06	NA	2.36	3.86	2.61	1.28	1.4	1.53	13.04
NONHSAT254449.1	1301	176.63	86.02	1.03796	-1.03796	Down	1.62152e-08	5.18783e-08	NA	0.51	2.95	0.22	0.7	0.55	0.27	5.2
NR_027667.1	1259	199.93	410.44	1.0377	1.0377	Up	7.41924e-18	4.39612e-17	LRRC75A-AS1	0.44	0	2.63	2.14	1.53	3.56	10.3
NONHSAT207028.1	1628	67.86	33.06	1.03745	-1.03745	Down	0.000466107	0.000831483	NA	0.21	0.5	0.27	0.1	0.24	0.1	1.42
NONHSAT075661.2	6137	211.47	103.1	1.03639	-1.03639	Down	6.72309e-10	2.42156e-09	NA	0.25	0.18	0.27	0.14	0.02	0.19	1.05
NR_132748.1	2318	139.45	286	1.03629	1.03629	Up	7.08692e-13	3.16933e-12	MIR3142HG	0.53	0.93	0.02	0.24	1.66	0.71	4.09
NONHSAT087778.2	1987	233.66	479.12	1.036	1.036	Up	1.57049e-20	1.05751e-19	NA	1.55	0.14	0.65	2.63	1	1.7	7.67
NR_102752.1	1548	97.19	47.41	1.03559	-1.03559	Down	2.89093e-05	6.32494e-05	LOC100506639	0.41	0.63	0.39	0.37	0.18	0.14	2.12
NONHSAT247240.1	1322	92.73	45.27	1.03446	-1.03446	Down	4.4816e-05	9.51904e-05	NA	0.17	1.83	0	0.44	0.27	0.08	2.79
NR_045385.1	2031	83	40.54	1.03374	-1.03374	Down	0.000113899	0.000227002	ASAP1-IT2	0.03	1.14	0	0.3	0.15	0	1.62
NONHSAT200251.1	387	136.18	66.52	1.03363	-1.03363	Down	7.71439e-07	2.08442e-06	NA	4.53	1.3	3.13	0.73	0.47	3.4	13.56
NONHSAT158981.1	1273	238.51	488.08	1.03309	1.03309	Up	8.52335e-21	5.79906e-20	NA	1.4	0	2.28	1.74	3.72	3.02	12.16
NONHSAT113133.2	3413	118.14	57.74	1.03283	-1.03283	Down	4.21401e-06	1.03645e-05	NA	0.06	0.62	0.17	0.04	0.18	0.14	1.21
NONHSAT233309.1	2838	108.6	53.08	1.03276	-1.03276	Down	1.0307e-05	2.40715e-05	NA	0.16	0.76	0.06	0.2	0.05	0.16	1.39
NR_002766.2	1595	431.25	882.29	1.03275	1.03275	Up	3.02355e-36	3.43127e-35	MEG3	2.98	2.01	1.02	3.87	4.26	4.05	18.19
NR_037940.1	2110	36.45	74.57	1.0327	1.0327	Up	0.000257499	0.00048196	HOXA10-HOXA9	0.09	0.1	0.17	0.32	0.21	0.24	1.13
NONHSAT252680.1	2321	53.39	109.2	1.03235	1.03235	Up	9.80629e-06	2.29776e-05	NA	0.3	0.22	0	0.45	0.22	0.36	1.55
NONHSAT041933.2	8550	881.86	1802.23	1.03118	1.03118	Up	5.22125e-72	1.14503e-70	NA	0.17	2.62	0	0.34	1.77	2.16	7.06
NONHSAT250676.1	3399	158.49	77.6	1.03024	-1.03024	Down	1.05149e-07	3.11443e-07	NA	0.27	0.62	0.2	0.07	0.11	0.29	1.56
NONHSAT247218.1	3710	109.95	53.84	1.03007	-1.03007	Down	9.49012e-06	2.22783e-05	NA	0.06	0.72	0.02	0.25	0.06	0.02	1.13
NR_026989.1	1404	2287.69	1120.82	1.02931	-1.02931	Down	1.24722e-90	3.40184e-89	LINC01140	14.74	5.75	13.48	2.71	4.76	9.78	51.22
NONHSAT191583.1	1046	121.47	247.83	1.02877	1.02877	Up	3.09861e-11	1.23798e-10	NA	1.03	0.78	0.8	1.75	2.29	1.4	8.05
NONHSAT248960.1	4392	539.43	1100.48	1.02865	1.02865	Up	1.68385e-44	2.31703e-43	NA	1.28	1.02	0.37	1.5	1.28	2.45	7.9
NONHSAT152084.1	1005	240.97	118.13	1.02846	-1.02846	Down	5.84995e-11	2.29292e-10	NA	1.36	2.87	1.57	1.26	0.49	0.98	8.53
NONHSAT148452.1	3276	145.08	71.15	1.02789	-1.02789	Down	3.81187e-07	1.06538e-06	NA	0.11	1.02	0.04	0.23	0.13	0.11	1.64
NONHSAT077950.2	1496	143.83	293.19	1.02749	1.02749	Up	5.32573e-13	2.40365e-12	NA	0.2	2.39	0.09	3.67	0.55	0.39	7.29
NR_145454.1	5493	101.54	206.92	1.02705	1.02705	Up	1.35667e-09	4.76093e-09	LINC01415	0.19	0.25	0	0.58	0.14	0.12	1.28
NONHSAT252484.1	3070	472.42	231.87	1.02673	-1.02673	Down	5.43307e-20	3.57686e-19	NA	0.29	0.95	1.94	0.38	0.8	0.42	4.78
NONHSAT203054.1	1599	33.9	69	1.02533	1.02533	Up	0.000474193	0.000844094	NA	0.21	0.16	0.09	0.48	0.16	0.32	1.42
NONHSAT158316.1	2095	287	141	1.02533	-1.02533	Down	1.02042e-12	4.51847e-12	NA	0.19	3.66	0.01	0.56	0.58	0.33	5.33
NONHSAT193767.1	629	157.38	77.34	1.02494	-1.02494	Down	1.31651e-07	3.8609e-07	NA	1.85	3.6	1.17	1	1.01	1.02	9.65
NONHSAT226677.1	1436	242	119	1.02402	-1.02402	Down	6.22467e-11	2.43512e-10	NA	0.41	3.94	0.28	0.96	0.55	0.38	6.52
NONHSAT227098.1	777	108.31	53.26	1.02402	-1.02402	Down	1.21949e-05	2.81797e-05	NA	0.3	3.48	0.3	0.47	0.95	0.23	5.73
NONHSAT249219.1	1054	39.79	80.9	1.02376	1.02376	Up	0.000157124	0.000305692	NA	0.32	0.43	0.16	1.16	0.53	0.14	2.74
NONHSAT170727.1	535	624.79	1269.87	1.02326	1.02326	Up	1.18383e-50	1.84145e-49	NA	16.94	5.33	5.82	22.91	23.51	14.72	89.23
NONHSAT198589.1	2375	68.84	33.87	1.02322	-1.02322	Down	0.000492296	0.00087359	NA	0.29	0.41	0	0.12	0.07	0.12	1.01
NONHSAT091557.2	2096	34	69	1.02108	1.02108	Up	0.000495818	0.000879458	NA	0.09	0.3	0.03	0.26	0.37	0.1	1.15
NONHSAT198237.1	1362	113.29	229.91	1.02107	1.02107	Up	2.04716e-10	7.6983e-10	NA	1.21	0.29	0.27	1.17	1.85	0.77	5.56
NONHSAT233087.1	3712	182.52	89.97	1.02052	-1.02052	Down	1.49475e-08	4.79602e-08	NA	0.11	0.99	0.15	0.3	0.16	0.07	1.78
NONHSAT245466.1	9504	563.96	278	1.02049	-1.02049	Down	2.45424e-23	1.84554e-22	NA	0.31	0.78	0.27	0.16	0.17	0.27	1.96
NONHSAT253074.1	2516	99.68	49.15	1.02009	-1.02009	Down	2.8776e-05	6.29796e-05	NA	0.46	0	0.3	0	0.02	0.38	1.16
NONHSAT054024.2	5651	376.33	185.68	1.01916	-1.01916	Down	4.6051e-16	2.48311e-15	NA	0.47	0.65	0.34	0.26	0.2	0.23	2.15
NONHSAT257506.1	554	266	539	1.01888	1.01888	Up	2.54059e-22	1.83827e-21	NA	3.7	4.16	4.11	11.49	7.84	5.77	37.07
NONHSAT175325.1	817	360.67	177.99	1.01886	-1.01886	Down	1.88315e-15	9.8444e-15	NA	2.66	2.76	4.58	2.1	1.16	1.9	15.16
NONHSAT206918.1	2030	124.87	61.65	1.01823	-1.01823	Down	2.94366e-06	7.39523e-06	NA	0.11	1.62	0	0.35	0.25	0.08	2.41
NONHSAT175859.1	2802	112.83	228.46	1.01781	1.01781	Up	2.59831e-10	9.69131e-10	NA	0.39	0.28	0.19	0.42	0.65	0.66	2.59
NR_132738.1	982	90.73	44.81	1.01774	-1.01774	Down	6.80063e-05	0.000140265	LOC102724571	0.71	0.53	0.81	0.33	0.14	0.57	3.09
NONHSAT208954.1	1785	90.23	182.65	1.01743	1.01743	Up	1.60358e-08	5.13275e-08	NA	0.16	1.24	0	1.5	0.79	0.06	3.75
NONHSAT102796.2	1448	42.88	86.78	1.01708	1.01708	Up	9.88291e-05	0.000198647	NA	0.39	0.16	0.1	0.57	0.04	0.72	1.98
NONHSAT192723.1	3257	71.59	144.86	1.01685	1.01685	Up	4.91946e-07	1.35783e-06	NA	0.14	0.1	0.2	0.35	0.23	0.36	1.38
NONHSAT245391.1	799	87	43	1.01666	-1.01666	Down	9.73876e-05	0.000195991	NA	0.24	2.7	0.23	0.75	0.41	0.17	4.5
NONHSAT207284.1	2622	90.16	44.57	1.01639	-1.01639	Down	7.29961e-05	0.00014987	NA	0.09	0.84	0.01	0.24	0.06	0.08	1.32
NONHSAT241277.1	4293	166.87	337.43	1.01589	1.01589	Up	1.71971e-14	8.52361e-14	NA	0.47	0.38	0.03	0.43	0.64	0.58	2.53
NONHSAT159591.1	772	42.39	85.7	1.01559	1.01559	Up	0.000111323	0.000222112	NA	0.01	1.52	0.12	0.09	2.17	0.33	4.24
NONHSAT243652.1	1323	103	51	1.01405	-1.01405	Down	2.32354e-05	5.15649e-05	NA	0.09	2.09	0.06	0.39	0.32	0.17	3.12
NONHSAT090171.2	1347	103	51	1.01405	-1.01405	Down	2.32354e-05	5.15649e-05	NA	0.12	1.89	0.13	0.29	0.33	0.23	2.99
NONHSAT251884.1	15510	591.16	292.76	1.01381	-1.01381	Down	3.86649e-24	2.99909e-23	NA	0.36	0.52	0.01	0.12	0.06	0.21	1.28
NONHSAT258638.1	912	109	54	1.01327	-1.01327	Down	1.36117e-05	3.12691e-05	NA	0.23	3.27	0.04	0.72	0.58	0.12	4.96
NONHSAT256870.1	6244	98.02	197.82	1.01306	1.01306	Up	4.64913e-09	1.56206e-08	NA	0	0.44	0	0.07	0.54	0.06	1.11
NONHSAT158308.1	3221	490.06	242.93	1.0124	-1.0124	Down	3.05288e-20	2.03141e-19	NA	0.37	3.71	0.05	0.73	0.52	0.38	5.76
NONHSAT120258.2	1931	6880	13878	1.01234	1.01234	Up	0	0	NA	36.72	44.87	3.2	81.83	57.28	21.96	245.86
NONHSAT209477.1	1152	440.94	218.61	1.0122	-1.0122	Down	2.29881e-18	1.39742e-17	NA	2.7	3.66	2.51	1.82	0.97	1.54	13.2
NONHSAT172484.1	2054	2774	1377	1.01042	-1.01042	Down	2.96729e-106	9.53699e-105	NA	2.89	6	18.53	5.34	3.95	5.29	42
NONHSAT232749.1	9531	455.78	226.29	1.01014	-1.01014	Down	7.14884e-19	4.45454e-18	NA	0.13	1.01	0.08	0.37	0.12	0.04	1.75
NONHSAT173595.1	1530	174.27	86.53	1.01003	-1.01003	Down	4.11545e-08	1.26937e-07	NA	1.87	0.24	0.25	0.43	0.56	0.28	3.63
NONHSAT177640.1	1766	40.19	80.93	1.00986	1.00986	Up	0.000185556	0.000356684	NA	0.18	0.23	0.12	0.13	0.39	0.46	1.51
NONHSAT119918.2	1655	54.57	109.85	1.00938	1.00938	Up	1.34201e-05	3.08654e-05	NA	0.04	0.84	0.04	0.51	0.73	0.25	2.41
NONHSAT214133.1	1395	116.07	233.51	1.00851	1.00851	Up	2.26331e-10	8.48056e-10	NA	0.76	0.06	0.83	1.52	0.9	1.32	5.39
NONHSAT222366.1	604	4655.51	2316.55	1.00694	-1.00694	Down	5.64386e-176	3.0533e-174	NA	9.23	232.88	4.06	53.8	36.88	8.23	345.08
NONHSAT227308.1	2333	323.09	649.23	1.00682	1.00682	Up	4.53363e-26	3.79395e-25	NA	0.37	0.52	1.88	1.69	1.2	3.03	8.69
NONHSAT042065.2	1861	68.12	136.76	1.00552	1.00552	Up	1.28651e-06	3.38726e-06	NA	0.57	0	0.15	0.48	0.88	0.25	2.33
NONHSAT152089.1	681	80.1	39.91	1.00503	-1.00503	Down	0.000212249	0.000404133	NA	0.55	1.6	0.88	0.66	0.34	0.44	4.47
NONHSAT216122.1	1195	139.72	69.66	1.00411	-1.00411	Down	1.01733e-06	2.71146e-06	NA	0.5	0.83	1.24	0.54	0.23	0.55	3.89
NONHSAT013826.2	2249	133.98	66.81	1.00386	-1.00386	Down	1.70316e-06	4.40916e-06	NA	0.28	0	0.84	0.4	0.18	0.08	1.78
NONHSAT254046.1	1259	90.75	45.26	1.00364	-1.00364	Down	8.21562e-05	0.000167331	NA	0.8	0.29	0.44	0.11	0.39	0.29	2.32
NONHSAT028415.2	2482	156.77	78.19	1.00357	-1.00357	Down	2.27158e-07	6.49889e-07	NA	0.2	1.32	0.13	0.38	0.28	0.05	2.36
NONHSAT222381.1	704	546.92	272.83	1.0033	-1.0033	Down	4.24984e-22	3.0458e-21	NA	2.64	17.09	2.47	3.57	3.49	2.38	31.64
NONHSAT255415.1	855	110.5	221.44	1.00289	1.00289	Up	7.85663e-10	2.81206e-09	NA	0.21	1.62	1.34	1.13	2.32	2.51	9.13
NONHSAT227363.1	1780	92.61	46.26	1.00138	-1.00138	Down	7.1639e-05	0.000147268	NA	0.25	0.41	0.47	0.18	0.13	0.26	1.7
NONHSAT100486.2	2008	41	82	1.00002	1.00002	Up	0.000189783	0.000364	NA	0.03	0.5	0.03	0.66	0.22	0.05	1.49
