# Supplementary material for: Knockdown of long noncoding RNA SAN rejuvenates aged adipose-derived stem cells via miR-143-3p/ADD3 axis
Source: Stem Cell Res Ther. 2023 Aug 21;14:213. doi: 10.1186/s13287-023-03441-1 (PMC10441736; doi:10.1186/s13287-023-03441-1)
Supplement: Supplementary file 3 — Additional file 3. Gene list in Fig. 5a. [file 13287_2023_3441_MOESM3_ESM.xlsx]

## Sheet: 1661691075695_e2fd982f1001
Gene ID	Gene Symbol	Type	log2 (p1_Y_ASC / p1_O_ASC)	Pvalue(p1_Y_ASC / p1_O_ASC)	Qvalue (p1_Y_ASC / p1_O_ASC)	p1_O_ASC1 Expression	p1_O_ASC2 Expression	p1_O_ASC3 Expression	p1_Y_ASC1 Expression	p1_Y_ASC2 Expression	p1_Y_ASC3 Expression
120	'ADD3'	mRNA	-1.22267	0	0	100.61	24.3	55.09	26	31.43	22.55
4288	'MKI67'	mRNA	-1.66361	0	0	0.58	0.95	26.06	0.67	2.15	3.94
157506	'RDH10'	mRNA	-1.38132	0	0	3.61	28.74	16.69	7.61	7.38	3.55
3437	'IFIT3'	mRNA	-1.01096	3.26697e-174	1.5376e-172	24.41	3.65	15.81	6.8	7.7	7.57
121227	'LRIG3'	mRNA	-1.12679	0	0	27.89	10.07	7.57	8.04	10.15	4.27
23224	'SYNE2'	mRNA	-1.01572	1.23614e-300	9.67696e-299	2.92	0.93	7.45	0.63	2.42	2.21
79611	'ACSS3'	mRNA	-1.27007	5.23757e-134	2.04752e-132	6.98	4.31	6.93	2.49	3	1.8
1646	'AKR1C2'	mRNA	-1.82863	0	0	172.58	7.86	6.56	33.49	3.54	18.63
115265	'DDIT4L'	mRNA	-1.41683	1.05147e-289	7.9324e-288	28.2	3.42	6.55	7.73	1.28	5.96
4940	'OAS3'	mRNA	-1.33329	1.11635e-85	2.99846e-84	0.14	0.3	6.2	0.28	0.84	0.96
23094	'SIPA1L3'	mRNA	-1.04036	9.50289e-44	1.49612e-42	0.24	0.41	5.66	0.44	1.54	1.32
10655	'DMRT2'	mRNA	-1.32998	1.48272e-25	1.56177e-24	1.02	0.96	2.46	0.52	0.33	0.7
51385	'ZNF589'	mRNA	-1.52688	4.47881e-120	1.58756e-118	5.83	1.42	2.42	1.5	1.39	0.55
59271	'EVA1C'	mRNA	-1.15269	3.03683e-14	2.10123e-13	1.49	0.63	1.63	0.4	0.38	0.93
55722	'CEP72'	mRNA	-1.07405	1.99587e-09	1.05239e-08	0.16	0.27	1.27	0.14	0.28	0.36
85439	'STON2'	mRNA	-1.72452	4.28012e-128	1.61252e-126	2.71	0.16	0.86	0.59	0.39	0.17
100506127	'GVQW3'	mRNA	-1.00225	7.20758e-16	5.3532e-15	0.61	0.5	0.83	0.45	0.33	0.59
4815	'NINJ2'	mRNA	-1.34135	5.69349e-20	4.95647e-19	3.6	2.44	0.63	1.42	0.5	1.12
151473	'SLC16A14'	mRNA	-2.12055	1.07286e-24	1.09958e-23	0.76	0.24	0.39	0.11	0.21	0.12
9723	'SEMA3E'	mRNA	-1.26334	9.19419e-46	1.50612e-44	2.45	0.36	0.35	0.8	0.33	0.4
169834	'ZNF883'	mRNA	-1.03128	2.03484e-05	7.62929e-05	0.52	0.21	0.28	0.21	0.19	0.21
